# Supplementary material for: Genetic influences on circulating retinol and its relationship to human health
Source: Nat Commun. 2024 Feb 19;15:1490. doi: 10.1038/s41467-024-45779-x (PMC10876955; doi:10.1038/s41467-024-45779-x)
Supplement: Supplementary file 4 — Supplementary Data 1-30 [file 41467_2024_45779_MOESM4_ESM.xlsx]

## Sheet: Index
Supplementary Data 1-15
Supplementary Data 1: Estimated mean chi-square values for retinol genome-wide meta-analyses
Supplementary Data 2: SNP heritability estimates
Supplementary Data 3: Replication of lead SNPs in TwinsUK
Supplementary Data 4: Association of circulating retinol lead SNPs with effect sizes from a self-reported retinol intake GWAS (dietary questionnaire derived)
Supplementary Data 5: Non-synonymous suggestively significant retinol associated variants
Supplementary Data 6: Gene-based association using rare variants (Cauchy aggregation)
Supplementary Data 7: Gene prioritisation results (METSIM+INTERVAL)
Supplementary Data 8: Differential expression analysis of FOXP2 overexpression in an oesteosarcoma cell line versus wild type (transcriptome-wide after QC)
Supplementary Data 9: Enriched ontological pathways for genes associated with FOXP2 overexpression (Bonferroni, |log2FC| > 1.5)
Supplementary Data 10: Enriched ontological pathways for genes associated with FOXP2 overexpression (Bonferroni, |log2FC| > 2)
Supplementary Data 11: Enriched ontological pathways for genes associated with FOXP2 overexpression (Bonferroni, |log2FC| > 5)
Supplementary Data 12: Circulating retinol transcriptome-wide association study (TWAS)
Supplementary Data 13: Circulating retinol proteome-wide association study (PWAS)
Supplementary Data 14: Mendelian randomisation using finemapped pQTLs as IVs
Supplementary Data 15: Enriched ontological pathways for prioritised retinol associated genes
Supplementary Data 16: Estimated causal effects of retinol across outcomes in IEUGWASdb (RBP4 IV)
Supplementary Data 17: Post-MR colocalisation analyses of a key RBP4 IV derived causal estimates
Supplementary Data 18: Estimated causal effects of retinol across outcomes in IEUGWASdb (All IVs)
Supplementary Data 19: Tiering system applied to causal estimates in IEUGWASdb using all IVs (Tier #2)
Supplementary Data 20: Tiering system applied to causal estimates in IEUGWASdb using all IVs (Tier #2 and Tier #3)
Supplementary Data 21: Causal estimates of body-fat percentage on retinol association brain regions/measures
Supplementary Data 22: Causal estimates on binary outcomes featured in FinnGen release 8 (All MR tests)
Supplementary Data 23: Tier #3 causal estimates, FinnGen release 8
Supplementary Data 24: Effects of traits on retinol as outcome
Supplementary Data 25: Signature matching (individual compounds)
Supplementary Data 26: CMAP-GSEA - pertubagen signatures aggregated to gene-sets
Supplementary Data 27: Reverse MR for Tier #2 and Tier #3 retinol causal estimates
Supplementary Data 28: Reverse causality - FinnGen Tier #3 traits
Supplementary Data 29: Tuning of the retinol PGS in TwinsUK
Supplementary Data 30: Association of retinol PGS with normative deviations for age

## Sheet: ST1
Supplementary Data 1: Estimated mean chi-square values for retinol genome-wide meta-analyses
Meta-analysis	Mean chi-square	Lambda GC
METSIM+INTERVAL (IVW)	1.033	1.0255
METSIM+INTERVAL (Stouffers)	1.0316	1.0225
METSIM+INTERVAL+ATBC+PLCO	1.0378	1.0315

## Sheet: ST2
Supplementary Data 2: SNP heritability estimates
GWAS	h2	SE	Z	Model	LD
METSIM+INTERVAL (Stouffer)	0.0643	0.0313	2.05431	LDSR	1000G
METSIM+INTERVAL (Stouffer)	0.126686	0.055116	2.29853	BLD-LDAK	UKBB GBR
METSIM+INTERVAL (Stouffer)	0.102368	0.036174	2.82988	LDAK-Thin	UKBB GBR
METSIM+INTERVAL (IVW)	0.0668	0.0316	2.11392	LDSR	1000G
METSIM+INTERVAL (IVW)	0.1329	0.054767	2.42664	BLD-LDAK	UKBB GBR
METSIM+INTERVAL (IVW)	0.107687	0.036229	2.9724	LDAK-Thin	UKBB GBR
METSIM+INTERVAL+ATBC+PLCO	0.0688	0.0256	2.6875	LDSR	1000G
METSIM+INTERVAL+ATBC+PLCO	0.114353	0.05107	2.23914	BLD-LDAK	UKBB GBR
METSIM+INTERVAL+ATBC+PLCO	0.117782	0.031508	3.73816	LDAK-Thin	UKBB GBR

## Sheet: ST3
Supplementary Data 3: Replication of lead SNPs in TwinsUK (estimated using multiple linear regression)
Subset and vist	POS	ID	REF	ALT	A1	TEST	OBS_CT	BETA	SE	T_STAT	P
Retinol_subset_1_visit_1_chr2.Retinol_visit1.glm.linear:2	27730940	2:27730940	T	C	T	ADD	699	0.0217553	0.0144443	1.50615	0.132489
Retinol_subset_1_visit_2_chr2.Retinol_visit2.glm.linear:2	27730940	2:27730940	T	C	T	ADD	699	0.0238925	0.0153076	1.56083	0.119025
Retinol_subset_1_visit_3_chr2.Retinol_visit3.glm.linear:2	27730940	2:27730940	T	C	T	ADD	699	0.0314237	0.0150985	2.08125	0.037781
Retinol_subset_2_visit_1_chr2.Retinol_visit1.glm.linear:2	27730940	2:27730940	T	C	T	ADD	904	0.0345198	0.012649	2.72906	0.0064765
Retinol_subset_2_visit_2_chr2.Retinol_visit2.glm.linear:2	27730940	2:27730940	T	C	T	ADD	904	0.0210282	0.0132856	1.58279	0.113824
Retinol_subset_2_visit_3_chr2.Retinol_visit3.glm.linear:2	27730940	2:27730940	T	C	T	ADD	904	0.0122135	0.0144121	0.847445	0.396975
Retinol_subset_1_visit_1_chr2.Retinol_visit1.glm.linear:2	122084285	2:122084285	G	A	A	ADD	687	-0.093756	0.0609601	-1.53799	0.12452
Retinol_subset_1_visit_2_chr2.Retinol_visit2.glm.linear:2	122084285	2:122084285	G	A	A	ADD	687	0.126239	0.0644444	1.95888	0.0505378
Retinol_subset_1_visit_3_chr2.Retinol_visit3.glm.linear:2	122084285	2:122084285	G	A	A	ADD	687	-0.0314204	0.0639736	-0.491146	0.623483
Retinol_subset_2_visit_1_chr2.Retinol_visit1.glm.linear:2	122084285	2:122084285	G	A	A	ADD	882	-0.0399916	0.0565623	-0.707036	0.479733
Retinol_subset_2_visit_2_chr2.Retinol_visit2.glm.linear:2	122084285	2:122084285	G	A	A	ADD	882	-0.0380629	0.058985	-0.645298	0.518904
Retinol_subset_2_visit_3_chr2.Retinol_visit3.glm.linear:2	122084285	2:122084285	G	A	A	ADD	882	-0.0343938	0.0640208	-0.537229	0.591247
Retinol_subset_1_visit_1_chr7.Retinol_visit1.glm.linear:7	114180292	7:114180292	C	A	A	ADD	653	0.000773668	0.0314109	0.0246306	0.980357
Retinol_subset_1_visit_2_chr7.Retinol_visit2.glm.linear:7	114180292	7:114180292	C	A	A	ADD	653	-0.0409152	0.0325907	-1.25542	0.209782
Retinol_subset_1_visit_3_chr7.Retinol_visit3.glm.linear:7	114180292	7:114180292	C	A	A	ADD	653	-0.0608684	0.032573	-1.86867	0.062124
Retinol_subset_2_visit_1_chr7.Retinol_visit1.glm.linear:7	114180292	7:114180292	C	A	A	ADD	843	-0.0334155	0.0275273	-1.2139	0.22513
Retinol_subset_2_visit_2_chr7.Retinol_visit2.glm.linear:7	114180292	7:114180292	C	A	A	ADD	843	-0.0414358	0.0288055	-1.43847	0.150677
Retinol_subset_2_visit_3_chr7.Retinol_visit3.glm.linear:7	114180292	7:114180292	C	A	A	ADD	843	-0.07601	0.0317602	-2.39324	0.0169212
Retinol_subset_1_visit_1_chr8.Retinol_visit1.glm.linear:8	9184691	8:9184691	T	C	T	ADD	703	-0.014367	0.0236911	-0.606427	0.54443
Retinol_subset_1_visit_2_chr8.Retinol_visit2.glm.linear:8	9184691	8:9184691	T	C	T	ADD	703	-0.0105964	0.0251702	-0.420991	0.673892
Retinol_subset_1_visit_3_chr8.Retinol_visit3.glm.linear:8	9184691	8:9184691	T	C	T	ADD	703	-0.00468508	0.0247553	-0.189256	0.849948
Retinol_subset_2_visit_1_chr8.Retinol_visit1.glm.linear:8	9184691	8:9184691	T	C	T	ADD	911	-0.00838212	0.0220046	-0.380926	0.703349
Retinol_subset_2_visit_2_chr8.Retinol_visit2.glm.linear:8	9184691	8:9184691	T	C	T	ADD	911	-0.0501701	0.0230614	-2.1755	0.0298526
Retinol_subset_2_visit_3_chr8.Retinol_visit3.glm.linear:8	9184691	8:9184691	T	C	T	ADD	911	-0.0590883	0.0248915	-2.37383	0.0178138
Retinol_subset_1_visit_1_chr10.Retinol_visit1.glm.linear:10	95360964	10:95360964	A	C	C	ADD	452	-0.0264146	0.0201857	-1.30858	0.19136
Retinol_subset_1_visit_2_chr10.Retinol_visit2.glm.linear:10	95360964	10:95360964	A	C	C	ADD	452	-0.00355365	0.0211706	-0.167858	0.866772
Retinol_subset_1_visit_3_chr10.Retinol_visit3.glm.linear:10	95360964	10:95360964	A	C	C	ADD	452	-0.0267783	0.0207631	-1.28971	0.19783
Retinol_subset_2_visit_1_chr10.Retinol_visit1.glm.linear:10	95360964	10:95360964	A	C	C	ADD	610	-0.0113442	0.0176244	-0.643667	0.520038
Retinol_subset_2_visit_2_chr10.Retinol_visit2.glm.linear:10	95360964	10:95360964	A	C	C	ADD	610	-0.0115725	0.0173868	-0.665591	0.505929
Retinol_subset_2_visit_3_chr10.Retinol_visit3.glm.linear:10	95360964	10:95360964	A	C	C	ADD	610	0.0049899	0.0206042	0.242179	0.808725
Retinol_subset_1_visit_1_chr16.Retinol_visit1.glm.linear:16	79718181	16:79718181	C	G	G	ADD	496	-0.00824792	0.0208778	-0.395056	0.692975
Retinol_subset_1_visit_2_chr16.Retinol_visit2.glm.linear:16	79718181	16:79718181	C	G	G	ADD	496	0.00914137	0.0224553	0.407093	0.68412
Retinol_subset_1_visit_3_chr16.Retinol_visit3.glm.linear:16	79718181	16:79718181	C	G	G	ADD	496	-0.00501683	0.0210487	-0.238344	0.811715
Retinol_subset_2_visit_1_chr16.Retinol_visit1.glm.linear:16	79718181	16:79718181	C	G	G	ADD	660	-0.00125874	0.0188331	-0.0668366	0.946732
Retinol_subset_2_visit_2_chr16.Retinol_visit2.glm.linear:16	79718181	16:79718181	C	G	G	ADD	660	0.0236331	0.0202663	1.16613	0.243992
Retinol_subset_2_visit_3_chr16.Retinol_visit3.glm.linear:16	79718181	16:79718181	C	G	G	ADD	660	-0.00271073	0.0221745	-0.122245	0.902743
Retinol_subset_1_visit_1_chr18.Retinol_visit1.glm.linear:18	29140460	18:29140460	A	T	A	ADD	635	-0.0251674	0.0151918	-1.65664	0.0980964
Retinol_subset_1_visit_2_chr18.Retinol_visit2.glm.linear:18	29140460	18:29140460	A	T	A	ADD	635	-0.0322243	0.016344	-1.97163	0.0490941
Retinol_subset_1_visit_3_chr18.Retinol_visit3.glm.linear:18	29140460	18:29140460	A	T	A	ADD	635	-0.0412127	0.0157836	-2.6111	0.00924234
Retinol_subset_2_visit_1_chr18.Retinol_visit1.glm.linear:18	29140460	18:29140460	A	T	A	ADD	808	0.00447383	0.0137727	0.324833	0.745393
Retinol_subset_2_visit_2_chr18.Retinol_visit2.glm.linear:18	29140460	18:29140460	A	T	A	ADD	808	-0.0116012	0.0145988	-0.794669	0.427043
Retinol_subset_2_visit_3_chr18.Retinol_visit3.glm.linear:18	29140460	18:29140460	A	T	A	ADD	808	-0.0228959	0.0154703	-1.47999	0.139271
Retinol_subset_1_visit_1_chr20.Retinol_visit1.glm.linear:20	39200914	20:39200914	A	G	G	ADD	705	0.021094	0.0145186	1.45289	0.146706
Retinol_subset_1_visit_2_chr20.Retinol_visit2.glm.linear:20	39200914	20:39200914	A	G	G	ADD	705	-0.000148651	0.0154181	-0.0096413	0.99231
Retinol_subset_1_visit_3_chr20.Retinol_visit3.glm.linear:20	39200914	20:39200914	A	G	G	ADD	705	-0.00558187	0.0151812	-0.367683	0.713222
Retinol_subset_2_visit_1_chr20.Retinol_visit1.glm.linear:20	39200914	20:39200914	A	G	G	ADD	910	0.0131682	0.0126169	1.04369	0.296909
Retinol_subset_2_visit_2_chr20.Retinol_visit2.glm.linear:20	39200914	20:39200914	A	G	G	ADD	910	0.0183707	0.0132581	1.38562	0.166207
Retinol_subset_2_visit_3_chr20.Retinol_visit3.glm.linear:20	39200914	20:39200914	A	G	G	ADD	910	0.0108285	0.0143312	0.75559	0.450093

## Sheet: ST4
Supplementary Data 4: Association of circulating retinol lead SNPs with effect sizes from a self-reported retinol intake GWAS (dietary questionnaire derived) - multiple linear regression
chr	beta	n	se	p	position	id	rsid	ea	nea	eaf	target_snp	proxy_snp	proxy	target_a1	target_a2	proxy_a1	proxy_a2	trait
2	0.0073975	62991	0.00568394	0.19	27730940	ukb-b-17406	rs1260326	C	T	0.603459	rs1260326	rs1260326	FALSE	NA	NA	NA	NA	Retinol intake (questionnaire derived)
2	-0.00943323	62991	0.0151274	0.53	122084285	ukb-b-17406	rs34898035	A	G	0.035876	rs34898035	rs34898035	FALSE	NA	NA	NA	NA	Retinol intake (questionnaire derived)
7	0.00814112	62991	0.0100217	0.42	114180292	ukb-b-17406	rs11762406	A	C	0.084549	rs11762406	rs11762406	FALSE	NA	NA	NA	NA	Retinol intake (questionnaire derived)
8	-0.01245	62991	0.00916119	0.17	9184691	ukb-b-17406	rs6601299	C	T	0.897589	rs6601299	rs6601299	FALSE	NA	NA	NA	NA	Retinol intake (questionnaire derived)
10	-0.000903759	62991	0.00597779	0.88	95360964	ukb-b-17406	rs10882283	C	A	0.381412	rs10882283	rs10882283	FALSE	NA	NA	NA	NA	Retinol intake (questionnaire derived)
16	0.00852788	62991	0.00610973	0.16	79718181	ukb-b-17406	rs12149203	G	C	0.293607	rs12149203	rs12149203	FALSE	NA	NA	NA	NA	Retinol intake (questionnaire derived)
18	0.0116168	62991	0.0055877	0.0379997	29142967	ukb-b-17406	rs1667226	T	A	0.541353	rs1667226	rs875425	TRUE	A	T	A	G	Retinol intake (questionnaire derived)
20	0.0226932	62991	0.0154179	0.14	39142516	ukb-b-17406	rs2207132	A	G	0.033679	rs2207132	rs2207132	FALSE	NA	NA	NA	NA	Retinol intake (questionnaire derived)
20	0.00157804	62991	0.00575856	0.780001	39200914	ukb-b-17406	rs6029188	G	A	0.380506	rs6029188	rs6029188	FALSE	NA	NA	NA	NA	Retinol intake (questionnaire derived)

## Sheet: ST5
Supplementary Data 5: Non-synonymous suggestively significant retinol associated variants
Variant (VCF)	Chromosome	Position	TOPMed Bravo AN	TOPMed Bravo AC	TOPMed Bravo AF	TOPMed QC Status	rsID	Genecode Comprehensive Category	Genecode Comprehensive Info	Genecode Comprehensive Exonic Category	Genecode Comprehensive Exonic Info	UCSC Info	UCSC Exonic Info	Polyphen2 HDIV	Polyphen2 HVAR	MutationTaster	MutationAssessor	MetaSVM Score	RefSeq Info	RefsSeq Exonic Info	CAGE Promoter	CAGE Enhancer	GeneHancer	SuperEnhancer	Clinical Significance	Clinical Significance (genotype includes)	Disease Name	Disease Name (included variant)	Review Status	Allele Origin	Disease Database ID	Disease Database ID (included variant)	Gene Reported	LINSIGHT	Fathmm XF	GC	CpG	minDistTSS	minDistTSE	SIFTcat	SIFTval	PolyPhenCat	PolyPhenVal	priPhCons	mamPhCons	verPhCons	priPhyloP	mamPhyloP	verPhyloP
13-38846696-G-A	13	38846696	264690	6	2.27e-05	PASS	rs376956808	exonic	FREM2	nonsynonymous SNV	FREM2:ENST00000280481.9:exon7:c.G6143A:p.R2048Q,	ENST00000280481.8	ENST00000280481.8:ENST00000280481.8:exon7:c.G6143A:p.R2048Q,	0.022	0.043	1	2.29	T	NA	FREM2:NM_207361:exon7:c.G6143A:p.R2048Q,	NA	NA	NA	NA	NA	NA	NA	NA	NA	NA	NA	NA	NA	0.214926	16.9484	0.503	0.04	25000	3540	tolerated	0.09	benign	0.066	0.733	0.944	0.996	0.595	0.512	4.478
13-110627497-G-A	13	110627497	264690	8616	0.0325513	PASS	rs3742192	exonic	NAXD	nonsynonymous SNV	NAXD:ENST00000424185.6:exon2:c.G115A:p.V39I,NAXD:ENST00000309957.2:exon5:c.G445A:p.V149I,	ENST00000309957.2,ENST00000424185.6	ENST00000424185.6:ENST00000424185.6:exon2:c.G115A:p.V39I,ENST00000309957.2:ENST00000309957.2:exon5:c.G445A:p.V149I,	0.997	0.919	0	2.93	T	NA	NAXD:NM_018210:exon5:c.G445A:p.V149I,NAXD:NM_001242883:exon2:c.G115A:p.V39I,NAXD:NM_001242881:exon5:c.G445A:p.V149I,NAXD:NM_001242882:exon5:c.G391A:p.V131I,	NA	NA	NA	SE_55064,SE_65828	Benign	NA	not_provided	NA	criteria_provided,_single_submitter	germline	MedGen:CN517202	NA	NAXD:55739	0.214926	20.4523	0.51	0.04	11836	12497	tolerated	0.11	possibly_damaging	0.801	0.006	0.968	1	0.595	3.782	7.37
5-98889098-T-A	5	98889098	264690	381	0.00143942	PASS	rs144567251	exonic	CHD1	nonsynonymous SNV	CHD1:ENST00000614616.4:exon16:c.A2321T:p.Y774F,CHD1:ENST00000284049.7:exon15:c.A2321T:p.Y774F,	ENST00000284049.7,ENST00000614616.4	ENST00000614616.4:ENST00000614616.4:exon16:c.A2321T:p.Y774F,ENST00000284049.7:ENST00000284049.7:exon15:c.A2321T:p.Y774F,	0.002	0.005	0.998	0.47	T	NA	CHD1:NM_001364113:exon16:c.A2321T:p.Y774F,CHD1:NM_001270:exon15:c.A2321T:p.Y774F,	NA	NA	NA	NA	NA	NA	NA	NA	NA	NA	NA	NA	NA	0.214926	14.5859	0.291	0	634	736	tolerated	0.65	benign	0.005	0.998	1	1	0.469	3.321	5.578
[truncated: 115 more columns]

## Sheet: ST6
Supplementary Data 6: Gene-based association using rare variants (Cauchy aggregation)
Gene	P	FDR	FWER
A1BG	0.770248	1	1
A1CF	0.782177	1	1
A2M	0.312309	0.982482	1
A2ML1	0.00913948	0.898623	1
A3GALT2	0.660872	1	1
A4GALT	0.306463	0.982183	1
A4GNT	0.514277	1	1
AAAS	0.666564	1	1
AACS	0.75134	1	1
AADAC	0.471807	1	1
AADACL2	0.047638	0.92961	1
AADACL3	0.014257	0.907423	1
AADACL4	0.142471	0.95383	1
AADAT	0.168146	0.955721	1
AAGAB	0.399675	0.985969	1
AAK1	0.0665753	0.943967	1
AAMDC	0.298658	0.976781	1
AAMP	0.0978316	0.95383	1
AANAT	0.137949	0.95383	1
AAR2	0.674984	1	1
AARD	0.613766	1	1
AARS2	0.499098	1	1
AASDH	0.766394	1	1
AASDHPPT	0.329619	0.984566	1
AASS	0.63606	1	1
AATF	0.563846	1	1
AATK	0.82041	1	1
ABAT	0.970643	1	1
ABCA1	0.838382	1	1
ABCA10	0.342151	0.984912	1
ABCA12	0.310691	0.982482	1
ABCA13	0.381635	0.985969	1
ABCA2	0.459837	0.999989	1
ABCA3	0.687327	1	1
ABCA4	0.291255	0.975329	1
ABCA5	0.0170145	0.907423	1
ABCA6	0.564446	1	1
ABCA7	0.365926	0.985969	1
ABCA8	0.958719	1	1
ABCA9	0.0309174	0.926035	1
ABCB1	0.226397	0.958938	1
ABCB10	0.155102	0.95383	1
ABCB11	0.574462	1	1
ABCB4	0.978113	1	1
ABCB5	0.872362	1	1
ABCB6	0.199251	0.958938	1
ABCB7	0.26754	0.968114	1
ABCB8	0.0406101	0.92961	1
ABCB9	0.174931	0.958938	1
ABCC1	0.563875	1	1
ABCC10	0.891794	1	1
ABCC11	0.839543	1	1
ABCC12	0.167933	0.955721	1
ABCC2	0.245309	0.962419	1
ABCC3	0.132314	0.95383	1
ABCC4	0.00924344	0.898623	1
ABCC5	0.622186	1	1
ABCC6	0.0670094	0.943967	1
ABCC8	0.267434	0.968114	1
ABCC9	0.430822	0.993767	1
ABCD1	0.638445	1	1
ABCD2	0.578463	1	1
ABCD3	0.837628	1	1
ABCD4	0.193982	0.958938	1
ABCE1	0.811295	1	1
ABCF1	0.483513	1	1
ABCF3	0.386453	0.985969	1
ABCG1	0.548944	1	1
ABCG2	0.831176	1	1
ABCG4	0.855734	1	1
ABCG5	0.909432	1	1
ABCG8	0.244438	0.962419	1
ABHD1	0.0502227	0.92961	1
ABHD10	0.00379958	0.86136	1
ABHD11	0.615156	1	1
ABHD12	0.654401	1	1
ABHD12B	0.51846	1	1
ABHD13	0.279419	0.970168	1
ABHD14A	0.694893	1	1
ABHD14B	0.087995	0.95383	1
ABHD15	0.00676689	0.898623	1
ABHD16A	0.991018	1	1
ABHD17A	0.520494	1	1
ABHD17B	0.764718	1	1
ABHD17C	0.953267	1	1
ABHD2	0.794554	1	1
ABHD3	0.934173	1	1
ABHD4	0.383489	0.985969	1
ABHD5	0.515071	1	1
ABHD6	0.842175	1	1
ABHD8	0.787234	1	1
ABI1	0.792661	1	1
ABI2	0.33197	0.984566	1
ABI3	0.0070052	0.898623	1
ABI3BP	0.136355	0.95383	1
ABL1	0.869132	1	1
ABL2	0.193085	0.958938	1
ABLIM1	0.103773	0.95383	1
ABLIM2	0.354579	0.984912	1
ABLIM3	0.406721	0.986744	1
ABO	0.726618	1	1
ABR	0.387824	0.985969	1
ABRA	0.82642	1	1
ABRACL	0.695384	1	1
ABTB1	0.945887	1	1
ABTB2	1	1	1
ACAA1	0.146703	0.95383	1
ACAA2	0.791541	1	1
ACACA	0.152623	0.95383	1
ACACB	0.544364	1	1
ACAD10	0.3977	0.985969	1
ACAD11	0.406391	0.986557	1
ACAD8	0.118579	0.95383	1
ACAD9	0.34579	0.984912	1
ACADL	0.27215	0.968114	1
ACADM	0.572529	1	1
ACADS	0.776635	1	1
ACADSB	0.0898174	0.95383	1
ACADVL	0.924587	1	1
ACAN	0.470559	1	1
ACAP1	0.669801	1	1
ACAP2	0.386197	0.985969	1
ACAP3	0.867012	1	1
ACAT1	0.718087	1	1
ACAT2	0.826959	1	1
ACBD3	0.750814	1	1
ACBD4	0.893444	1	1
ACBD5	0.0452009	0.92961	1
ACBD6	0.670368	1	1
ACCS	0.249344	0.962759	1
ACCSL	0.885136	1	1
ACD	0.0511218	0.92961	1
ACE	0.247526	0.962753	1
ACE2	0.811046	1	1
ACER1	0.268234	0.968114	1
ACER2	0.197228	0.958938	1
ACER3	0.602032	1	1
ACHE	0.899232	1	1
ACIN1	0.772021	1	1
ACKR1	0.790836	1	1
ACKR2	0.938168	1	1
ACKR3	0.514359	1	1
ACLY	0.900214	1	1
ACMSD	0.978516	1	1
ACO1	0.626961	1	1
ACO2	0.438921	0.995573	1
ACOT11	0.939853	1	1
ACOT12	4.11201e-05	0.226832	0.680496
ACOT13	0.239063	0.958938	1
ACOT2	0.433843	0.99419	1
ACOT4	0.421366	0.991711	1
ACOT6	0.900318	1	1
ACOT7	0.563013	1	1
ACOT8	0.739921	1	1
ACOT9	0.49907	1	1
ACOX1	0.106348	0.95383	1
ACOX2	0.137409	0.95383	1
ACOX3	0.477104	1	1
ACOXL	0.111958	0.95383	1
ACP1	0.983322	1	1
ACP2	0.652757	1	1
ACP5	0.484588	1	1
ACP6	0.14518	0.95383	1
ACR	0.609984	1	1
ACRBP	0.121321	0.95383	1
ACRV1	0.515391	1	1
ACSBG1	0.238438	0.958938	1
ACSBG2	0.205444	0.958938	1
ACSF2	0.593812	1	1
ACSF3	0.526879	1	1
ACSL1	0.914084	1	1
ACSL3	0.046863	0.92961	1
ACSL4	0.786491	1	1
ACSL5	0.921346	1	1
ACSL6	0.58279	1	1
ACSM1	0.81251	1	1
ACSM2A	0.0335084	0.92961	1
ACSM2B	0.204409	0.958938	1
ACSM3	0.568326	1	1
ACSM4	0.690925	1	1
ACSM5	0.967675	1	1
ACSM6	0.527329	1	1
ACSS1	0.643902	1	1
ACSS2	0.695804	1	1
ACSS3	0.173661	0.958938	1
ACTA1	0.711103	1	1
ACTA2	0.798291	1	1
ACTB	0.628298	1	1
ACTBL2	0.21817	0.958938	1
ACTG2	0.214565	0.958938	1
ACTL6A	0.271695	0.968114	1
ACTL6B	0.107985	0.95383	1
ACTL7A	0.664873	1	1
ACTL7B	0.0133207	0.907423	1
ACTL8	0.850709	1	1
ACTL9	0.3376	0.984635	1
ACTN1	0.842269	1	1
ACTN2	0.372624	0.985969	1
ACTN3	0.70816	1	1
ACTN4	0.960801	1	1
ACTR10	0.18136	0.958938	1
ACTR1A	0.330674	0.984566	1
ACTR1B	0.20354	0.958938	1
ACTR2	0.393175	0.985969	1
ACTR3	0.688058	1	1
ACTR3B	0.0148735	0.907423	1
ACTR3C	0.772841	1	1
ACTR5	0.86623	1	1
ACTR6	0.784447	1	1
ACTR8	0.725158	1	1
ACTRT2	0.80801	1	1
ACVR1	0.252565	0.964145	1
ACVR1B	0.791413	1	1
ACVR1C	0.960975	1	1
ACVR2A	0.943294	1	1
ACVR2B	0.18588	0.958938	1
ACVRL1	0.00961555	0.898623	1
ACY3	0.540043	1	1
ACYP1	0.859651	1	1
ACYP2	0.337839	0.984635	1
ADA	0.167274	0.955217	1
ADAD1	0.909304	1	1
ADAD2	0.646811	1	1
ADAL	0.281675	0.972363	1
ADAM10	0.620073	1	1
ADAM11	0.819902	1	1
ADAM12	1	1	1
ADAM15	0.962969	1	1
ADAM17	0.582447	1	1
ADAM18	0.909286	1	1
ADAM19	0.116698	0.95383	1
ADAM2	0.861659	1	1
ADAM20	0.685448	1	1
ADAM21	0.713977	1	1
ADAM22	0.290921	0.975329	1
ADAM23	0.0899828	0.95383	1
ADAM28	0.264111	0.968114	1
ADAM29	0.0960322	0.95383	1
ADAM30	0.638221	1	1
ADAM32	0.731179	1	1
ADAM33	0.542252	1	1
ADAM7	0.163201	0.954306	1
ADAM8	0.376085	0.985969	1
ADAM9	0.955764	1	1
ADAMDEC1	0.312056	0.982482	1
ADAMTS1	0.38568	0.985969	1
ADAMTS10	0.780972	1	1
ADAMTS12	0.251206	0.963449	1
ADAMTS13	0.0648392	0.943967	1
ADAMTS14	0.276421	0.969595	1
ADAMTS15	0.658752	1	1
ADAMTS16	0.63004	1	1
ADAMTS17	0.809174	1	1
ADAMTS18	0.669286	1	1
ADAMTS19	0.951842	1	1
ADAMTS2	0.536924	1	1
ADAMTS20	0.0470333	0.92961	1
ADAMTS3	0.280275	0.97049	1
ADAMTS4	0.0613426	0.943967	1
ADAMTS5	0.295227	0.976781	1
ADAMTS6	0.765402	1	1
ADAMTS7	0.944709	1	1
ADAMTS8	0.840899	1	1
ADAMTS9	0.152808	0.95383	1
ADAMTSL1	0.626108	1	1
ADAMTSL2	0.524843	1	1
ADAMTSL3	0.402537	0.985969	1
ADAMTSL4	0.630183	1	1
ADAMTSL5	0.768014	1	1
ADAP1	0.684237	1	1
ADAP2	0.205512	0.958938	1
ADAR	0.37777	0.985969	1
ADARB1	0.167098	0.955217	1
ADARB2	0.578777	1	1
ADAT1	0.734376	1	1
ADAT2	0.576504	1	1
ADAT3	0.277008	0.969595	1
ADCK1	0.935279	1	1
ADCK2	0.680258	1	1
ADCK5	0.690569	1	1
ADCY1	0.173981	0.958938	1
ADCY10	0.22278	0.958938	1
ADCY2	1	1	1
ADCY3	0.709951	1	1
ADCY4	0.578939	1	1
ADCY5	0.218258	0.958938	1
ADCY6	0.523326	1	1
ADCY7	0.867829	1	1
ADCY8	0.127739	0.95383	1
ADCY9	0.112876	0.95383	1
ADCYAP1	0.215441	0.958938	1
ADCYAP1R1	0.476848	1	1
ADD1	0.976435	1	1
ADD2	0.808331	1	1
ADD3	0.973834	1	1
ADGB	0.307775	0.982183	1
ADGRA1	0.588416	1	1
ADGRA2	0.849892	1	1
ADGRA3	0.216663	0.958938	1
ADGRB1	0.204665	0.958938	1
ADGRB2	0.590998	1	1
ADGRB3	0.431986	0.993767	1
ADGRD1	0.37706	0.985969	1
ADGRE1	0.135787	0.95383	1
ADGRE2	0.355753	0.984912	1
ADGRE3	0.0597028	0.943967	1
ADGRE5	0.193185	0.958938	1
ADGRF1	0.813656	1	1
ADGRF2	0.58235	1	1
ADGRF3	0.64865	1	1
ADGRF4	0.936752	1	1
ADGRF5	0.855517	1	1
ADGRG1	0.370862	0.985969	1
ADGRG2	0.365641	0.985969	1
ADGRG3	0.166361	0.95489	1
ADGRG4	0.309234	0.982482	1
ADGRG5	0.262425	0.968114	1
ADGRG6	0.665828	1	1
ADGRG7	0.325477	0.983984	1
ADGRL1	0.121043	0.95383	1
ADGRL2	0.621679	1	1
ADGRL3	0.70135	1	1
ADGRL4	0.88033	1	1
ADGRV1	1	1	1
ADH1B	0.711072	1	1
ADH1C	0.119588	0.95383	1
ADH4	0.147599	0.95383	1
ADH5	0.790953	1	1
ADH6	0.964651	1	1
ADH7	0.840974	1	1
ADHFE1	0.366298	0.985969	1
ADI1	0.018829	0.907423	1
ADIG	0.0592133	0.943967	1
ADIPOQ	0.909369	1	1
ADIPOR1	0.44283	0.997855	1
ADIPOR2	0.124243	0.95383	1
ADIRF	0.00270622	0.850418	1
ADK	0.0918585	0.95383	1
ADM2	0.425563	0.992531	1
ADNP	0.933185	1	1
ADORA1	0.750645	1	1
ADORA2A	0.936512	1	1
ADORA2B	0.759548	1	1
ADPGK	0.406653	0.986744	1
ADPRH	0.988921	1	1
ADPRHL1	0.969503	1	1
ADPRM	0.754666	1	1
ADRA1A	0.777828	1	1
ADRA1B	0.375299	0.985969	1
ADRA1D	0.0782957	0.95383	1
ADRA2B	0.875999	1	1
ADRM1	0.586629	1	1
ADSL	0.554876	1	1
ADTRP	0.977257	1	1
AEBP1	0.422975	0.991711	1
AEBP2	0.349594	0.984912	1
AEN	0.820452	1	1
AFAP1	0.702567	1	1
AFAP1L1	0.850909	1	1
AFAP1L2	0.173667	0.958938	1
AFF1	1	1	1
AFF2	0.272679	0.968114	1
AFF3	0.307007	0.982183	1
AFF4	0.914446	1	1
AFG3L2	0.537237	1	1
AFM	0.338898	0.984635	1
AFMID	0.0211308	0.907423	1
AFP	0.0133496	0.907423	1
AFTPH	0.780661	1	1
AGA	0.857223	1	1
AGAP1	0.689229	1	1
AGAP11	0.0584122	0.943967	1
AGAP2	0.234376	0.958938	1
AGAP3	0.226088	0.958938	1
AGAP4	0.184717	0.958938	1
AGAP5	0.72653	1	1
AGAP6	0.717888	1	1
AGAP9	0.545942	1	1
AGBL1	0.442416	0.997855	1
AGBL2	0.476079	1	1
AGBL3	0.288246	0.975329	1
AGBL4	1	1	1
AGBL5	0.0881543	0.95383	1
AGER	0.455348	0.998213	1
AGFG1	0.681973	1	1
AGFG2	0.289027	0.975329	1
AGGF1	0.398462	0.985969	1
AGK	0.319036	0.98303	1
AGL	0.54453	1	1
AGMAT	0.962088	1	1
AGMO	0.613466	1	1
AGO1	0.651655	1	1
AGO2	0.761553	1	1
AGO3	0.633136	1	1
AGO4	0.0253414	0.907423	1
AGPAT1	0.385234	0.985969	1
AGPAT2	0.200255	0.958938	1
AGPAT3	0.336239	0.984635	1
AGPAT4	0.0533701	0.93813	1
AGPAT5	0.479519	1	1
AGPS	0.785118	1	1
AGR2	0.651113	1	1
AGR3	0.497493	1	1
AGRN	0.217655	0.958938	1
AGT	0.512438	1	1
AGTPBP1	0.244224	0.962419	1
AGTR1	0.669985	1	1
AGTRAP	0.53325	1	1
AGXT	0.930995	1	1
AGXT2	0.0522914	0.92961	1
AHCTF1	0.557524	1	1
AHCY	0.619519	1	1
AHCYL1	0.215422	0.958938	1
AHCYL2	0.861673	1	1
AHDC1	0.865581	1	1
AHI1	0.788497	1	1
AHNAK	0.382796	0.985969	1
AHNAK2	0.462176	1	1
AHR	0.201392	0.958938	1
AHRR	0.833352	1	1
AHSA1	0.432799	0.993767	1
AHSG	0.582385	1	1
AICDA	0.917127	1	1
AIDA	0.416897	0.991091	1
AIF1L	0.00147864	0.698343	1
AIFM1	0.904371	1	1
AIFM2	0.70969	1	1
AIFM3	0.352936	0.984912	1
AIG1	0.136056	0.95383	1
AIM2	0.742733	1	1
AIMP1	0.37669	0.985969	1
AIMP2	0.647712	1	1
AIP	0.432057	0.993767	1
AIPL1	0.94731	1	1
AIRE	0.103833	0.95383	1
AJAP1	0.260461	0.966882	1
AJUBA	0.11027	0.95383	1
AK1	0.105748	0.95383	1
AK2	0.675607	1	1
AK3	0.838848	1	1
AK4	0.0900391	0.95383	1
AK5	0.296912	0.976781	1
AK6	0.163792	0.954396	1
AK7	0.983764	1	1
AK8	0.135845	0.95383	1
AK9	0.0381053	0.92961	1
AKAP1	0.522122	1	1
AKAP10	0.73732	1	1
AKAP11	0.561827	1	1
AKAP12	0.193357	0.958938	1
AKAP13	0.0979579	0.95383	1
AKAP14	0.459584	0.999989	1
AKAP3	0.781826	1	1
AKAP4	0.230285	0.958938	1
AKAP5	0.600207	1	1
AKAP6	0.111879	0.95383	1
AKAP7	0.157003	0.95383	1
AKAP8	0.175419	0.958938	1
AKAP8L	0.273671	0.968114	1
AKAP9	0.630013	1	1
AKIP1	0.533822	1	1
AKIRIN1	0.471503	1	1
AKIRIN2	0.232125	0.958938	1
AKNA	0.485544	1	1
AKNAD1	0.673451	1	1
AKR1A1	0.9249	1	1
AKR1B1	0.982783	1	1
AKR1B10	0.361383	0.985343	1
AKR1B15	0.99439	1	1
AKR1C1	0.624287	1	1
AKR1C2	0.458091	0.998763	1
AKR1C3	0.263482	0.968114	1
AKR1C4	0.629543	1	1
AKR1D1	0.904541	1	1
AKR1E2	0.309884	0.982482	1
AKR7A2	0.098017	0.95383	1
AKR7A3	0.8984	1	1
AKT1	0.681226	1	1
AKT1S1	0.291701	0.975329	1
AKT2	0.648953	1	1
AKT3	0.0451345	0.92961	1
AKTIP	0.314641	0.982823	1
ALAD	0.0958771	0.95383	1
ALAS1	0.756859	1	1
ALAS2	0.610709	1	1
ALB	0.248881	0.962759	1
ALCAM	0.216601	0.958938	1
ALDH16A1	0.127847	0.95383	1
ALDH18A1	0.318062	0.982892	1
ALDH1A1	0.839614	1	1
ALDH1A2	0.714832	1	1
ALDH1A3	0.153079	0.95383	1
ALDH1B1	0.110735	0.95383	1
ALDH1L1	0.0368628	0.92961	1
ALDH1L2	0.420219	0.991711	1
ALDH2	0.964948	1	1
ALDH3A1	0.967572	1	1
ALDH3A2	0.0585822	0.943967	1
ALDH3B1	0.657886	1	1
ALDH3B2	0.783028	1	1
ALDH4A1	0.336819	0.984635	1
ALDH5A1	0.451824	0.998213	1
ALDH6A1	0.703589	1	1
ALDH7A1	0.00981848	0.898623	1
ALDH8A1	0.512483	1	1
ALDH9A1	0.0224629	0.907423	1
ALDOB	0.40078	0.985969	1
ALDOC	0.762336	1	1
ALG1	0.0193612	0.907423	1
ALG10B	0.372215	0.985969	1
ALG11	0.729343	1	1
ALG12	0.228695	0.958938	1
ALG13	0.846926	1	1
ALG14	0.735462	1	1
ALG1L	0.924798	1	1
ALG1L2	0.720153	1	1
ALG2	0.759278	1	1
ALG3	0.996175	1	1
ALG5	0.929776	1	1
ALG6	0.830332	1	1
ALG8	0.49633	1	1
ALG9	0.0404226	0.92961	1
ALK	0.700563	1	1
ALKBH1	0.561802	1	1
ALKBH2	0.106951	0.95383	1
ALKBH3	0.807015	1	1
ALKBH4	0.475667	1	1
ALKBH5	0.170344	0.956897	1
ALKBH6	0.744755	1	1
ALKBH8	0.419099	0.991711	1
ALLC	0.264829	0.968114	1
ALMS1	0.894652	1	1
ALOX12	0.629331	1	1
ALOX12B	0.259707	0.965721	1
ALOX15	0.0153774	0.907423	1
ALOX15B	0.530858	1	1
ALOX5	0.52869	1	1
ALOX5AP	0.534201	1	1
ALOXE3	0.597929	1	1
ALPI	0.0975824	0.95383	1
ALPK1	0.39178	0.985969	1
ALPK2	0.257024	0.964442	1
ALPK3	0.278775	0.969595	1
ALPL	0.7145	1	1
ALPP	0.300704	0.97896	1
ALS2	0.869951	1	1
ALS2CL	0.837933	1	1
ALX1	0.031434	0.926035	1
ALX3	0.219995	0.958938	1
ALX4	0.9574	1	1
AMBN	0.606529	1	1
AMBP	0.0481829	0.92961	1
AMBRA1	0.47156	1	1
AMD1	0.256846	0.964442	1
AMDHD1	0.421966	0.991711	1
AMDHD2	0.745297	1	1
AMER1	0.809578	1	1
AMER2	0.40086	0.985969	1
AMER3	0.973599	1	1
AMFR	0.386703	0.985969	1
AMH	0.924932	1	1
AMHR2	0.468377	1	1
AMIGO1	0.603881	1	1
AMIGO3	0.120401	0.95383	1
AMMECR1	0.416715	0.991091	1
AMMECR1L	0.279642	0.970168	1
AMN	0.964061	1	1
AMN1	0.95528	1	1
AMOT	0.117107	0.95383	1
AMOTL1	0.463506	1	1
AMOTL2	0.636331	1	1
AMPD1	0.846282	1	1
AMPD2	0.416864	0.991091	1
AMPD3	0.937247	1	1
AMPH	0.282582	0.97274	1
AMT	0.102801	0.95383	1
AMTN	0.220853	0.958938	1
AMY2A	0.892384	1	1
AMY2B	0.328063	0.984566	1
AMZ1	0.555225	1	1
AMZ2	0.990687	1	1
ANAPC1	0.0110178	0.900318	1
ANAPC10	0.816731	1	1
ANAPC13	0.295418	0.976781	1
ANAPC16	0.807496	1	1
ANAPC2	0.884677	1	1
ANAPC4	0.921662	1	1
ANAPC5	0.116988	0.95383	1
ANAPC7	0.425673	0.992531	1
ANGEL1	0.152594	0.95383	1
ANGEL2	0.703397	1	1
ANGPT1	0.444314	0.998118	1
ANGPT2	0.591766	1	1
ANGPT4	0.0998576	0.95383	1
ANGPTL1	0.554569	1	1
ANGPTL3	0.0503441	0.92961	1
ANGPTL4	0.209691	0.958938	1
ANGPTL5	0.633639	1	1
ANGPTL6	0.200797	0.958938	1
ANGPTL7	0.445802	0.998118	1
ANHX	0.23051	0.958938	1
ANK1	0.750845	1	1
ANK2	0.25993	0.965997	1
ANK3	0.126164	0.95383	1
ANKAR	0.772671	1	1
ANKDD1A	0.130667	0.95383	1
ANKDD1B	0.73942	1	1
ANKEF1	0.523506	1	1
ANKFN1	0.635652	1	1
ANKFY1	0.289727	0.975329	1
ANKH	0.591437	1	1
ANKHD1-EIF4EBP3	0.29051	0.975329	1
ANKIB1	0.0439225	0.92961	1
ANKK1	0.354133	0.984912	1
ANKLE1	0.659359	1	1
ANKLE2	0.987029	1	1
ANKMY1	0.924754	1	1
ANKMY2	0.590271	1	1
ANKRA2	0.441563	0.997737	1
ANKRD1	0.918507	1	1
ANKRD10	0.762724	1	1
ANKRD11	0.0469129	0.92961	1
ANKRD12	0.581227	1	1
ANKRD13A	0.77454	1	1
ANKRD13B	0.811121	1	1
ANKRD13C	0.115941	0.95383	1
ANKRD13D	0.267493	0.968114	1
ANKRD16	0.120621	0.95383	1
ANKRD17	0.904574	1	1
ANKRD18A	0.306945	0.982183	1
ANKRD18B	0.770371	1	1
ANKRD2	0.96434	1	1
ANKRD20A1	0.0919602	0.95383	1
ANKRD22	0.721485	1	1
ANKRD23	0.634637	1	1
ANKRD24	0.881931	1	1
ANKRD26	0.862166	1	1
ANKRD27	0.52727	1	1
ANKRD28	0.778963	1	1
ANKRD29	0.137323	0.95383	1
ANKRD30A	0.159874	0.95383	1
ANKRD30B	0.872603	1	1
ANKRD31	0.920433	1	1
ANKRD33	0.906377	1	1
ANKRD33B	0.569678	1	1
ANKRD34A	0.0275056	0.907423	1
ANKRD34B	0.301941	0.980195	1
ANKRD34C	0.15276	0.95383	1
ANKRD35	0.219392	0.958938	1
ANKRD36	0.582711	1	1
ANKRD36B	0.719493	1	1
ANKRD36C	0.973358	1	1
ANKRD37	0.155862	0.95383	1
ANKRD39	0.38468	0.985969	1
ANKRD40	0.016772	0.907423	1
ANKRD42	0.576398	1	1
ANKRD44	0.860025	1	1
ANKRD45	0.767864	1	1
ANKRD46	0.932534	1	1
ANKRD49	0.704561	1	1
ANKRD50	0.740683	1	1
ANKRD52	0.195748	0.958938	1
ANKRD53	0.969335	1	1
ANKRD54	0.836118	1	1
ANKRD55	0.492749	1	1
ANKRD6	0.901575	1	1
ANKRD60	0.637525	1	1
ANKRD61	0.571593	1	1
ANKRD62	0.717428	1	1
ANKRD63	0.382241	0.985969	1
ANKRD65	0.116373	0.95383	1
ANKRD66	0.579753	1	1
ANKRD7	0.23766	0.958938	1
ANKS1A	0.0812735	0.95383	1
ANKS1B	0.882718	1	1
ANKS3	0.889909	1	1
ANKS4B	0.854637	1	1
ANKS6	0.926946	1	1
ANKUB1	0.168392	0.956271	1
ANKZF1	0.323513	0.983962	1
ANLN	0.396891	0.985969	1
ANO1	0.776882	1	1
ANO10	0.314315	0.98278	1
ANO2	0.817634	1	1
ANO3	0.297254	0.976781	1
ANO4	0.80466	1	1
ANO5	0.764585	1	1
ANO6	0.163254	0.954306	1
ANO7	0.663205	1	1
ANO8	0.815036	1	1
ANO9	0.111697	0.95383	1
ANOS1	0.568001	1	1
ANP32A	0.153067	0.95383	1
ANP32B	0.098839	0.95383	1
ANP32C	0.744778	1	1
ANP32E	0.690693	1	1
ANPEP	0.297807	0.976781	1
ANTXR1	0.808257	1	1
ANTXR2	0.794966	1	1
ANTXRL	0.168005	0.955721	1
ANXA1	0.601643	1	1
ANXA10	0.924689	1	1
ANXA11	0.574533	1	1
ANXA13	0.130081	0.95383	1
ANXA2	0.182608	0.958938	1
ANXA3	0.0963987	0.95383	1
ANXA4	0.0583195	0.943967	1
ANXA5	0.591361	1	1
ANXA6	0.530707	1	1
ANXA7	0.927257	1	1
ANXA8	0.931351	1	1
ANXA8L1	0.45831	0.998763	1
ANXA9	0.585239	1	1
AOAH	0.00589025	0.898623	1
AOC1	0.0374412	0.92961	1
AOC2	0.287532	0.975329	1
AOC3	0.874178	1	1
AOX1	0.847178	1	1
AP1AR	0.257722	0.964442	1
AP1B1	0.745338	1	1
AP1G1	0.825699	1	1
AP1M1	0.827012	1	1
AP1M2	0.183727	0.958938	1
AP1S1	0.220613	0.958938	1
AP1S2	0.0196434	0.907423	1
AP1S3	0.692241	1	1
AP2A1	0.608435	1	1
AP2A2	0.576415	1	1
AP2B1	0.653031	1	1
AP2M1	0.223272	0.958938	1
AP2S1	0.421528	0.991711	1
AP3B1	0.452831	0.998213	1
AP3B2	0.399731	0.985969	1
AP3D1	0.0807543	0.95383	1
AP3M1	0.443062	0.997855	1
AP3M2	0.953667	1	1
AP3S1	0.521596	1	1
AP4B1	0.826362	1	1
AP4E1	0.59716	1	1
AP4M1	0.597047	1	1
AP4S1	0.724698	1	1
AP5B1	0.678725	1	1
AP5M1	0.377939	0.985969	1
AP5S1	0.150506	0.95383	1
AP5Z1	0.922171	1	1
APAF1	0.955275	1	1
APBA1	0.566962	1	1
APBA2	0.204909	0.958938	1
APBA3	0.374768	0.985969	1
APBB1	0.557912	1	1
APBB1IP	0.123871	0.95383	1
APBB2	0.212487	0.958938	1
APBB3	0.938063	1	1
APC	0.893481	1	1
APC2	0.537892	1	1
APCDD1	0.864792	1	1
APCDD1L	0.33743	0.984635	1
APEH	0.195114	0.958938	1
APELA	0.265364	0.968114	1
APEX1	0.909112	1	1
APEX2	0.524214	1	1
APH1B	0.868839	1	1
API5	0.689514	1	1
APIP	0.00297778	0.850418	1
APLF	0.942954	1	1
APLN	0.289319	0.975329	1
APLP1	0.120907	0.95383	1
APLP2	0.363677	0.985343	1
APMAP	0.484067	1	1
APOA1	0.192101	0.958938	1
APOA2	0.92572	1	1
APOA4	0.550862	1	1
APOA5	0.856085	1	1
APOB	0.545798	1	1
APOBEC1	0.627258	1	1
APOBEC2	0.810326	1	1
APOBEC3B	0.941445	1	1
APOBEC3C	0.767511	1	1
APOBEC3D	0.92968	1	1
APOBEC3F	0.0616397	0.943967	1
APOBEC3G	0.371578	0.985969	1
APOBEC3H	0.165362	0.954396	1
APOBEC4	0.0413032	0.92961	1
APOBR	0.975316	1	1
APOC1	0.760287	1	1
APOC3	0.70533	1	1
APOC4	0.586068	1	1
APOD	0.648311	1	1
APOE	0.672314	1	1
APOF	0.794991	1	1
APOH	0.873111	1	1
APOL1	0.120232	0.95383	1
APOL2	0.989019	1	1
APOL3	0.296503	0.976781	1
APOL4	0.952769	1	1
APOL5	0.207269	0.958938	1
APOL6	0.648673	1	1
APOLD1	0.85831	1	1
APOM	0.125341	0.95383	1
APOO	0.528764	1	1
APOOL	0.60276	1	1
APP	0.775062	1	1
APPBP2	0.594662	1	1
APPL1	0.554833	1	1
APPL2	0.860746	1	1
APRT	0.00301531	0.850418	1
APTX	0.802797	1	1
AQP1	0.777714	1	1
AQP10	0.832148	1	1
AQP11	0.096838	0.95383	1
AQP12A	0.681543	1	1
AQP12B	0.750468	1	1
AQP2	0.111239	0.95383	1
AQP3	0.457203	0.998763	1
AQP4	0.513927	1	1
AQP5	0.0556179	0.938692	1
AQP6	0.267849	0.968114	1
AQP7	0.942101	1	1
AQP8	0.389298	0.985969	1
AQP9	0.0708583	0.95383	1
AQR	0.767239	1	1
AR	0.960252	1	1
ARAP1	0.270497	0.968114	1
ARAP2	0.279695	0.970168	1
ARAP3	0.329561	0.984566	1
ARC	0.727123	1	1
ARCN1	0.896606	1	1
AREG	0.37302	0.985969	1
AREL1	0.025192	0.907423	1
ARF1	0.910753	1	1
ARF3	0.334776	0.984635	1
ARF5	0.22607	0.958938	1
ARFGAP2	0.824521	1	1
ARFGAP3	0.814381	1	1
ARFGEF1	0.504738	1	1
ARFGEF2	0.220813	0.958938	1
ARFGEF3	0.0585692	0.943967	1
ARFIP1	0.900862	1	1
ARFIP2	0.477409	1	1
ARG2	0.854963	1	1
ARGFX	0.0370232	0.92961	1
ARGLU1	0.96174	1	1
ARHGAP1	0.872503	1	1
ARHGAP10	0.791692	1	1
ARHGAP11A	0.0503345	0.92961	1
ARHGAP11B	0.0300249	0.923574	1
ARHGAP12	0.0886674	0.95383	1
ARHGAP15	0.111982	0.95383	1
ARHGAP17	0.151795	0.95383	1
ARHGAP18	0.219663	0.958938	1
ARHGAP19	0.597181	1	1
ARHGAP20	0.854012	1	1
ARHGAP21	0.207036	0.958938	1
ARHGAP22	0.218707	0.958938	1
ARHGAP23	0.680612	1	1
ARHGAP24	0.392491	0.985969	1
ARHGAP25	0.18508	0.958938	1
ARHGAP26	0.00419301	0.898623	1
ARHGAP27	0.00626995	0.898623	1
ARHGAP28	0.879898	1	1
ARHGAP29	0.840517	1	1
ARHGAP30	0.260058	0.966253	1
ARHGAP31	0.714094	1	1
ARHGAP32	0.360181	0.985171	1
ARHGAP33	0.17066	0.958025	1
ARHGAP35	0.387318	0.985969	1
ARHGAP36	0.851458	1	1
ARHGAP39	0.94971	1	1
ARHGAP4	0.674373	1	1
ARHGAP40	0.380133	0.985969	1
ARHGAP42	0.173798	0.958938	1
ARHGAP44	0.0616316	0.943967	1
ARHGAP5	0.987767	1	1
ARHGAP6	0.896874	1	1
ARHGAP9	0.195997	0.958938	1
ARHGDIB	0.690976	1	1
ARHGDIG	0.151074	0.95383	1
ARHGEF1	0.426707	0.993243	1
ARHGEF10	0.674271	1	1
ARHGEF10L	0.509237	1	1
ARHGEF11	0.0551151	0.938692	1
ARHGEF12	0.790174	1	1
ARHGEF15	0.749373	1	1
ARHGEF16	0.726636	1	1
ARHGEF17	0.0333671	0.92961	1
ARHGEF18	0.682373	1	1
ARHGEF19	0.368994	0.985969	1
ARHGEF2	0.605747	1	1
ARHGEF25	0.328192	0.984566	1
ARHGEF26	0.32643	0.984566	1
ARHGEF28	0.167221	0.955217	1
ARHGEF3	0.145609	0.95383	1
ARHGEF33	0.579175	1	1
ARHGEF37	0.803194	1	1
ARHGEF38	0.424472	0.992056	1
ARHGEF39	0.45548	0.998213	1
ARHGEF4	0.496022	1	1
ARHGEF40	0.552163	1	1
ARHGEF5	0.604586	1	1
ARHGEF6	0.400896	0.985969	1
ARHGEF7	0.23959	0.958938	1
ARHGEF9	0.938671	1	1
ARID1A	0.907461	1	1
ARID1B	0.48057	1	1
ARID2	0.377294	0.985969	1
ARID3A	0.921645	1	1
ARID3B	0.458149	0.998763	1
ARID3C	0.17257	0.958938	1
ARID4A	0.458459	0.998763	1
ARID4B	0.27265	0.968114	1
ARID5A	0.60066	1	1
ARID5B	0.649856	1	1
ARIH1	0.161849	0.954058	1
ARIH2	0.538739	1	1
ARIH2OS	0.853268	1	1
ARL1	0.0864422	0.95383	1
ARL10	0.499059	1	1
ARL11	0.681277	1	1
ARL13A	0.105383	0.95383	1
ARL13B	0.431307	0.993767	1
ARL14EP	0.942683	1	1
ARL14EPL	0.193019	0.958938	1
ARL15	0.00401073	0.89694	1
ARL17B	0.754003	1	1
ARL2BP	0.362263	0.985343	1
ARL3	0.582002	1	1
ARL4D	0.98297	1	1
ARL5A	0.244064	0.962419	1
ARL5B	0.439769	0.996673	1
ARL5C	0.968984	1	1
ARL6	0.210943	0.958938	1
ARL6IP1	0.757869	1	1
ARL6IP4	0.496909	1	1
ARL6IP5	0.707913	1	1
ARL6IP6	0.834905	1	1
ARL8A	0.552776	1	1
ARL8B	0.178995	0.958938	1
ARL9	0.331798	0.984566	1
ARMC1	0.620378	1	1
ARMC10	0.103415	0.95383	1
ARMC12	0.935132	1	1
ARMC2	0.123837	0.95383	1
ARMC3	0.767479	1	1
ARMC4	0.359966	0.985104	1
ARMC4P1	0.701157	1	1
ARMC5	0.64748	1	1
ARMC6	0.387409	0.985969	1
ARMC7	0.115608	0.95383	1
ARMC8	0.344592	0.984912	1
ARMC9	0.106568	0.95383	1
ARMCX1	0.849217	1	1
ARMCX4	0.969132	1	1
ARMCX5-GPRASP2	0.0313986	0.926035	1
ARMS2	0.0757222	0.95383	1
ARMT1	0.996797	1	1
ARNT	0.0352987	0.92961	1
ARNT2	0.909456	1	1
ARNTL	0.587428	1	1
ARNTL2	0.620055	1	1
ARPC1A	0.373813	0.985969	1
ARPC1B	0.593015	1	1
ARPC2	0.884541	1	1
ARPC3	0.418043	0.991655	1
ARPC4-TTLL3	0.610521	1	1
ARPC5	0.531304	1	1
ARPC5L	0.967352	1	1
ARPP19	0.93259	1	1
ARPP21	0.771399	1	1
ARR3	0.224938	0.958938	1
ARRB1	0.0135931	0.907423	1
ARRB2	0.238634	0.958938	1
ARRDC1	0.589326	1	1
ARRDC2	0.96365	1	1
ARRDC3	0.241952	0.961823	1
ARRDC4	0.138523	0.95383	1
ARRDC5	0.918313	1	1
ARSA	0.182421	0.958938	1
ARSB	0.96529	1	1
ARSD	0.480578	1	1
ARSF	0.733011	1	1
ARSG	0.807766	1	1
ARSH	0.942391	1	1
ARSI	0.0704331	0.953082	1
ARSJ	0.0884042	0.95383	1
ARSK	0.738627	1	1
ART1	0.964819	1	1
ART3	0.583526	1	1
ART4	0.90124	1	1
ART5	0.437452	0.994811	1
ARV1	0.362265	0.985343	1
ARVCF	0.0928578	0.95383	1
ARX	0.543717	1	1
ASAH1	0.29122	0.975329	1
ASAH2	0.916563	1	1
ASAH2B	0.486392	1	1
ASAP1	0.80295	1	1
ASAP2	0.505443	1	1
ASAP3	0.0949287	0.95383	1
ASB1	0.630497	1	1
ASB10	0.531351	1	1
ASB11	0.609727	1	1
ASB12	0.7297	1	1
ASB13	0.206794	0.958938	1
ASB14	0.972544	1	1
ASB15	0.616259	1	1
ASB16	0.795414	1	1
ASB17	0.661598	1	1
ASB18	0.9436	1	1
ASB2	0.408496	0.98696	1
ASB4	0.380886	0.985969	1
ASB5	0.198926	0.958938	1
ASB6	0.695008	1	1
ASB7	0.83344	1	1
ASB8	0.737669	1	1
ASB9	0.55007	1	1
ASCC1	0.905028	1	1
ASCC2	0.0560623	0.938692	1
ASCC3	0.308263	0.982183	1
ASCL2	0.294357	0.976673	1
ASCL3	0.335701	0.984635	1
ASCL4	0.58297	1	1
ASF1B	0.86004	1	1
ASGR1	0.440477	0.997222	1
ASGR2	0.639312	1	1
ASH1L	0.21843	0.958938	1
ASH2L	0.972543	1	1
ASIC1	0.969327	1	1
ASIC2	0.475903	1	1
ASIC3	0.839358	1	1
ASIC4	0.278632	0.969595	1
ASIC5	0.517906	1	1
ASIP	0.518172	1	1
ASL	0.456239	0.998512	1
ASNSD1	0.904389	1	1
ASPDH	0.736463	1	1
ASPG	0.547561	1	1
ASPH	0.94592	1	1
ASPHD1	0.103022	0.95383	1
ASPHD2	0.297099	0.976781	1
ASPM	0.894256	1	1
ASRGL1	0.716857	1	1
ASS1	0.900632	1	1
ASTE1	0.0146382	0.907423	1
ASTL	0.685042	1	1
ASTN1	0.410695	0.988218	1
ASTN2	0.0925299	0.95383	1
ASXL1	0.702014	1	1
ASXL2	0.224164	0.958938	1
ASXL3	0.785013	1	1
ASZ1	0.817081	1	1
ATAD1	0.573101	1	1
ATAD2	0.778993	1	1
ATAD2B	0.793708	1	1
ATAD3A	0.0190068	0.907423	1
ATAD3B	0.055451	0.938692	1
ATAD3C	0.639817	1	1
ATAD5	0.642237	1	1
ATAT1	0.533642	1	1
ATCAY	0.77408	1	1
ATE1	0.697166	1	1
ATF1	0.166621	0.95489	1
ATF2	0.381596	0.985969	1
ATF3	0.165423	0.954396	1
ATF4	0.0417858	0.92961	1
ATF5	0.907491	1	1
ATF6	0.435958	0.994811	1
ATF6B	0.802266	1	1
ATF7IP	0.902337	1	1
ATF7IP2	0.9805	1	1
ATG10	0.650056	1	1
ATG101	0.52726	1	1
ATG12	0.640818	1	1
ATG13	0.968443	1	1
ATG14	0.233686	0.958938	1
ATG16L1	0.273679	0.968114	1
ATG16L2	0.354011	0.984912	1
ATG2A	0.944867	1	1
ATG2B	0.598544	1	1
ATG3	0.991529	1	1
ATG4A	0.946451	1	1
ATG4B	0.604793	1	1
ATG4C	0.648335	1	1
ATG4D	0.806677	1	1
ATG5	0.933031	1	1
ATG7	0.947875	1	1
ATG9A	0.9203	1	1
ATG9B	0.239124	0.958938	1
ATIC	0.439229	0.996135	1
ATL1	0.00174719	0.741389	1
ATL2	0.560837	1	1
ATL3	0.041761	0.92961	1
ATM	0.912783	1	1
ATMIN	0.284107	0.974241	1
ATN1	0.387957	0.985969	1
ATOH1	0.83626	1	1
ATOH8	0.841689	1	1
ATOX1	0.520867	1	1
ATP10A	0.555843	1	1
ATP10B	0.173963	0.958938	1
ATP10D	0.536061	1	1
ATP11A	0.956414	1	1
ATP11AUN	0.881025	1	1
ATP11B	0.120105	0.95383	1
ATP11C	0.324088	0.983962	1
ATP12A	0.0845709	0.95383	1
ATP13A1	0.124231	0.95383	1
ATP13A2	0.918793	1	1
ATP13A3	0.230063	0.958938	1
ATP13A4	0.81959	1	1
ATP13A5	0.370924	0.985969	1
ATP1A1	0.954339	1	1
ATP1A2	0.636625	1	1
ATP1A3	0.713622	1	1
ATP1A4	0.668399	1	1
ATP1B1	0.236909	0.958938	1
ATP1B2	0.537305	1	1
ATP1B3	0.446972	0.998118	1
ATP1B4	0.318398	0.982892	1
ATP2A1	0.131284	0.95383	1
ATP2A2	0.805941	1	1
ATP2A3	0.145518	0.95383	1
ATP2B1	0.31797	0.982892	1
ATP2B2	0.356929	0.984912	1
ATP2B3	0.858011	1	1
ATP2B4	0.441521	0.997737	1
ATP2C1	0.5846	1	1
ATP2C2	0.408257	0.98696	1
ATP4A	0.754099	1	1
ATP4B	0.830675	1	1
ATP6AP1	0.775684	1	1
ATP6AP1L	0.313263	0.982482	1
ATP6AP2	0.462456	1	1
ATP6V0A1	0.990366	1	1
ATP6V0A2	0.133784	0.95383	1
ATP6V0A4	0.20836	0.958938	1
ATP6V0B	0.913272	1	1
ATP6V0C	0.485805	1	1
ATP6V0D1	0.992569	1	1
ATP6V0D2	0.80936	1	1
ATP6V0E1	0.301557	0.980129	1
ATP6V0E2	0.0780444	0.95383	1
ATP6V1A	0.874172	1	1
ATP6V1B1	0.614696	1	1
ATP6V1B2	0.238194	0.958938	1
ATP6V1C1	0.311861	0.982482	1
ATP6V1C2	0.500103	1	1
ATP6V1D	0.683832	1	1
ATP6V1E1	0.744455	1	1
ATP6V1E2	0.272304	0.968114	1
ATP6V1F	0.0856468	0.95383	1
ATP6V1G1	0.968306	1	1
ATP6V1G3	0.9084	1	1
ATP6V1H	0.945357	1	1
ATP7A	0.725679	1	1
ATP7B	0.333577	0.984635	1
ATP8A1	0.473886	1	1
ATP8A2	0.805479	1	1
ATP8B1	0.422866	0.991711	1
ATP8B2	0.76614	1	1
ATP8B3	0.0378271	0.92961	1
ATP8B4	0.107163	0.95383	1
ATP9A	0.653928	1	1
ATPAF1	0.513007	1	1
ATPAF2	0.63037	1	1
ATR	0.0270228	0.907423	1
ATRAID	0.716663	1	1
ATRIP	0.905089	1	1
ATRN	0.176051	0.958938	1
ATRNL1	0.751272	1	1
ATRX	0.437401	0.994811	1
ATXN1	0.904818	1	1
ATXN10	0.230113	0.958938	1
ATXN1L	0.352928	0.984912	1
ATXN2	0.361812	0.985343	1
ATXN2L	0.617481	1	1
ATXN3	0.31935	0.98303	1
ATXN3L	0.962745	1	1
ATXN7	0.539246	1	1
ATXN7L1	0.368	0.985969	1
ATXN7L2	0.136418	0.95383	1
ATXN7L3	0.899082	1	1
AUH	0.905019	1	1
AUNIP	0.573131	1	1
AUP1	0.203485	0.958938	1
AURKA	0.0622832	0.943967	1
AURKAIP1	0.196226	0.958938	1
AURKB	0.82878	1	1
AURKC	0.613732	1	1
AUTS2	0.550031	1	1
AVEN	0.433309	0.994016	1
AVIL	0.68947	1	1
AVL9	0.8155	1	1
AVP	0.38396	0.985969	1
AVPI1	0.55418	1	1
AVPR1A	0.843903	1	1
AVPR1B	0.586055	1	1
AWAT2	0.413286	0.989711	1
AXDND1	0.516623	1	1
AXIN1	0.778211	1	1
AXIN2	0.257589	0.964442	1
AXL	0.699442	1	1
AZGP1	0.490276	1	1
AZI2	0.471672	1	1
AZIN1	0.600976	1	1
AZIN2	0.236226	0.958938	1
AZU1	0.294758	0.976781	1
B2M	0.197766	0.958938	1
B3GALNT1	0.100682	0.95383	1
B3GALNT2	0.842515	1	1
B3GALT1	0.84367	1	1
B3GALT5	0.653416	1	1
B3GALT6	0.302332	0.980711	1
B3GAT1	0.181273	0.958938	1
B3GAT2	0.939578	1	1
B3GAT3	0.940431	1	1
B3GNT2	0.0597447	0.943967	1
B3GNT3	0.482941	1	1
B3GNT4	0.409564	0.988028	1
B3GNT6	0.211527	0.958938	1
B3GNT7	0.568296	1	1
B3GNT8	0.862385	1	1
B3GNT9	0.622941	1	1
B4GALNT1	0.614651	1	1
B4GALNT2	0.0342964	0.92961	1
B4GALNT3	0.144826	0.95383	1
B4GALNT4	0.395702	0.985969	1
B4GALT1	0.71151	1	1
B4GALT2	0.364184	0.985343	1
B4GALT3	0.286548	0.975329	1
B4GALT4	0.492238	1	1
B4GALT5	0.325239	0.983962	1
B4GALT6	0.718988	1	1
B4GALT7	0.741956	1	1
B9D1	0.352369	0.984912	1
B9D2	0.189511	0.958938	1
BAALC	0.684144	1	1
BAAT	0.667458	1	1
BABAM1	0.154997	0.95383	1
BACE1	0.2168	0.958938	1
BACE2	0.000277646	0.552106	1
BACH1	0.28207	0.972496	1
BACH2	0.780232	1	1
BAG1	0.852644	1	1
BAG2	0.152411	0.95383	1
BAG3	0.111591	0.95383	1
BAG4	0.389223	0.985969	1
BAG5	0.182484	0.958938	1
BAG6	0.81898	1	1
BAGE2	0.121675	0.95383	1
BAHD1	0.210998	0.958938	1
BAIAP2	0.120839	0.95383	1
BAIAP2L1	0.0379199	0.92961	1
BAIAP2L2	0.937034	1	1
BAIAP3	0.426603	0.993243	1
BAK1	0.669142	1	1
BAMBI	0.238308	0.958938	1
BANF2	0.723865	1	1
BANK1	0.503103	1	1
BANP	0.614476	1	1
BAP1	0.900686	1	1
BARD1	0.444042	0.998118	1
BARHL1	0.495381	1	1
BARHL2	0.541201	1	1
BARX1	0.837049	1	1
BARX2	0.487701	1	1
BASP1	0.214524	0.958938	1
BATF	0.708847	1	1
BATF2	0.687881	1	1
BATF3	0.586465	1	1
BAX	0.292346	0.975329	1
BAZ1A	0.643579	1	1
BAZ1B	0.76754	1	1
BAZ2A	0.392529	0.985969	1
BAZ2B	0.738483	1	1
BBC3	0.73321	1	1
BBIP1	0.0373603	0.92961	1
BBOX1	0.142656	0.95383	1
BBS1	0.786111	1	1
BBS10	0.716805	1	1
BBS12	0.928906	1	1
BBS2	0.890421	1	1
BBS4	0.48909	1	1
BBS5	0.0677026	0.945494	1
BBS7	0.307169	0.982183	1
BBS9	0.554776	1	1
BBX	0.951815	1	1
BCAM	0.780521	1	1
BCAN	0.759675	1	1
BCAP31	0.250353	0.963449	1
BCAR1	0.787455	1	1
BCAR3	0.375947	0.985969	1
BCAS1	0.89038	1	1
BCAS2	0.757616	1	1
BCAS3	0.347881	0.984912	1
BCAS4	0.0764258	0.95383	1
BCAT1	0.322502	0.983962	1
BCAT2	0.774155	1	1
BCCIP	0.944925	1	1
BCDIN3D	0.235461	0.958938	1
BCHE	0.193873	0.958938	1
BCKDHA	0.381977	0.985969	1
BCKDHB	0.376488	0.985969	1
BCKDK	0.316202	0.982892	1
BCL10	0.042362	0.92961	1
BCL11A	0.246861	0.962419	1
BCL11B	0.353948	0.984912	1
BCL2	0.742007	1	1
BCL2A1	0.234263	0.958938	1
BCL2L1	0.721146	1	1
BCL2L10	0.105563	0.95383	1
BCL2L11	0.0124653	0.907423	1
BCL2L12	0.495199	1	1
BCL2L13	0.231815	0.958938	1
BCL2L14	0.0208469	0.907423	1
BCL2L2-PABPN1	0.849581	1	1
BCL3	0.519363	1	1
BCL6	0.307866	0.982183	1
BCL6B	0.948461	1	1
BCL7A	0.118544	0.95383	1
BCL7B	0.289147	0.975329	1
BCL7C	0.447402	0.998118	1
BCL9	0.0775636	0.95383	1
BCL9L	0.291881	0.975329	1
BCLAF1	0.788917	1	1
BCO1	0.5696	1	1
BCO2	0.796308	1	1
BCOR	0.96292	1	1
BCORL1	0.630936	1	1
BCR	0.556937	1	1
BCS1L	0.388642	0.985969	1
BDH1	0.95796	1	1
BDH2	0.706821	1	1
BDKRB1	0.835163	1	1
BDKRB2	0.679747	1	1
BDNF	0.115765	0.95383	1
BDP1	1	1	1
BEAN1	0.0539802	0.93813	1
BECN1	0.421803	0.991711	1
BECN2	0.774561	1	1
BEGAIN	0.479393	1	1
BEND2	0.757295	1	1
BEND3	0.0480682	0.92961	1
BEND4	0.182849	0.958938	1
BEND5	0.718992	1	1
BEND6	0.918169	1	1
BEND7	0.427111	0.993243	1
BEST1	0.0570214	0.940824	1
BEST2	0.26546	0.968114	1
BEST3	0.523328	1	1
BEST4	0.357978	0.984912	1
BET1	0.291016	0.975329	1
BET1L	0.316714	0.982892	1
BFAR	0.852073	1	1
BFSP1	0.794871	1	1
BFSP2	0.507641	1	1
BGN	0.827322	1	1
BHLHA15	0.884193	1	1
BHLHA9	0.0652203	0.943967	1
BHLHE22	0.178093	0.958938	1
BHLHE40	0.210779	0.958938	1
BHLHE41	0.110926	0.95383	1
BHMT	0.298807	0.976781	1
BHMT2	0.525982	1	1
BICC1	0.818596	1	1
BICD1	0.0516167	0.92961	1
BICD2	0.134065	0.95383	1
BID	0.517508	1	1
BIK	0.0673165	0.943967	1
BIN1	0.699619	1	1
BIN2	0.724611	1	1
BIN3	0.244917	0.962419	1
BIRC2	0.406239	0.986557	1
BIRC3	0.0635029	0.943967	1
BIRC5	0.0747106	0.95383	1
BIRC6	0.518449	1	1
BIRC8	0.811597	1	1
BIVM	0.883639	1	1
BIVM-ERCC5	0.537696	1	1
BLCAP	0.146688	0.95383	1
BLK	0.491888	1	1
BLM	0.7684	1	1
BLMH	0.893862	1	1
BLNK	0.227113	0.958938	1
BLOC1S2	0.0534077	0.93813	1
BLOC1S3	0.527472	1	1
BLOC1S4	0.115709	0.95383	1
BLOC1S5	0.34629	0.984912	1
BLOC1S6	0.448538	0.998118	1
BLVRA	0.243507	0.962419	1
BLVRB	0.0825687	0.95383	1
BLZF1	0.80328	1	1
BMF	0.0780854	0.95383	1
BMP1	0.298559	0.976781	1
BMP10	0.642809	1	1
BMP15	0.725547	1	1
BMP2	0.960171	1	1
BMP2K	0.43521	0.994811	1
BMP3	0.632625	1	1
BMP4	0.753629	1	1
BMP5	0.25412	0.964145	1
BMP6	0.0634522	0.943967	1
BMP7	0.0804895	0.95383	1
BMP8A	0.562166	1	1
BMP8B	0.877675	1	1
BMPER	0.0649664	0.943967	1
BMPR1A	0.901705	1	1
BMPR1B	0.0658215	0.943967	1
BMPR2	0.0299445	0.923574	1
BMS1	0.461963	1	1
BMX	0.308548	0.982284	1
BNC1	0.548735	1	1
BNC2	0.145564	0.95383	1
BNIP1	0.343545	0.984912	1
BNIP2	0.80075	1	1
BNIP3	0.171364	0.958938	1
BNIP3L	0.702729	1	1
BNIPL	0.884896	1	1
BOC	0.27438	0.968532	1
BOD1	0.694988	1	1
BOD1L1	0.44881	0.998118	1
BOK	0.123723	0.95383	1
BOLA3	0.67792	1	1
BOLL	0.200077	0.958938	1
BOP1	0.194068	0.958938	1
BORA	0.356364	0.984912	1
BPGM	0.353245	0.984912	1
BPHL	0.0683757	0.946904	1
BPI	0.160002	0.95383	1
BPIFA1	0.741132	1	1
BPIFA2	0.451187	0.998118	1
BPIFA3	0.649257	1	1
BPIFB1	0.928684	1	1
BPIFB2	0.582107	1	1
BPIFB3	0.55583	1	1
BPIFB4	0.0857695	0.95383	1
BPIFB6	0.118978	0.95383	1
BPIFC	0.758735	1	1
BPNT1	0.147836	0.95383	1
BPTF	0.207738	0.958938	1
BRAF	0.938799	1	1
BRAP	0.822625	1	1
BRAT1	0.638893	1	1
BRCA1	0.595069	1	1
BRCA2	0.787325	1	1
BRCC3	0.498347	1	1
BRD1	0.415172	0.991091	1
BRD2	0.714031	1	1
BRD3	0.989343	1	1
BRD4	0.63281	1	1
BRD7	0.68653	1	1
BRD8	0.432455	0.993767	1
BRD9	0.877895	1	1
BRDT	0.931015	1	1
BRF1	0.610068	1	1
BRF2	0.919912	1	1
BRI3	0.763199	1	1
BRI3BP	0.312596	0.982482	1
BRICD5	0.460857	1	1
BRINP1	0.183506	0.958938	1
BRINP2	0.327784	0.984566	1
BRINP3	0.389268	0.985969	1
BRIP1	0.0108941	0.900318	1
BRIX1	0.0729895	0.95383	1
BRK1	0.362941	0.985343	1
BRMS1	0.408416	0.98696	1
BRMS1L	0.432028	0.993767	1
BROX	0.328898	0.984566	1
BRPF1	0.979444	1	1
BRPF3	0.705282	1	1
BRSK1	0.0080493	0.898623	1
BRSK2	0.0524096	0.92961	1
BRWD1	0.0299208	0.923574	1
BRWD3	0.2062	0.958938	1
BSCL2	0.19537	0.958938	1
BSDC1	0.477226	1	1
BSG	0.744435	1	1
BSN	0.662346	1	1
BSND	0.208688	0.958938	1
BSPH1	0.0841941	0.95383	1
BSPRY	0.654814	1	1
BST1	0.0115867	0.900318	1
BST2	0.424924	0.992056	1
BSX	0.695176	1	1
BTAF1	0.969715	1	1
BTBD1	0.461535	1	1
BTBD10	0.26782	0.968114	1
BTBD11	0.928989	1	1
BTBD16	0.873455	1	1
BTBD17	0.204647	0.958938	1
BTBD18	0.404315	0.986183	1
BTBD19	0.245562	0.962419	1
BTBD2	0.984057	1	1
BTBD3	0.853096	1	1
BTBD7	0.738492	1	1
BTBD8	0.453406	0.998213	1
BTBD9	0.11271	0.95383	1
BTC	0.0351754	0.92961	1
BTD	0.871738	1	1
BTF3	0.0180244	0.907423	1
BTF3L4	0.369249	0.985969	1
BTG2	0.314087	0.982659	1
BTG3	0.16302	0.954306	1
BTG4	0.796116	1	1
BTK	0.269213	0.968114	1
BTLA	0.0601502	0.943967	1
BTN1A1	0.556424	1	1
BTN2A1	0.35209	0.984912	1
BTN2A2	0.865049	1	1
BTN3A1	0.567061	1	1
BTN3A2	0.749437	1	1
BTN3A3	0.25538	0.964145	1
BTNL2	0.772028	1	1
BTNL8	0.562605	1	1
BTRC	0.464569	1	1
BUB1	0.87847	1	1
BUB1B	0.0947216	0.95383	1
BUB3	0.544391	1	1
BUD13	0.369212	0.985969	1
BUD31	0.423287	0.991711	1
BVES	0.255475	0.964145	1
BYSL	0.160732	0.95383	1
BZW1	0.875585	1	1
BZW2	0.359695	0.984912	1
C10orf105	0.802336	1	1
C10orf120	0.00212396	0.81743	1
C10orf126	0.442107	0.997854	1
C10orf53	0.693178	1	1
C10orf55	0.0861082	0.95383	1
C10orf67	0.205802	0.958938	1
C10orf71	0.0267662	0.907423	1
C10orf82	0.598226	1	1
C10orf88	0.341838	0.984912	1
C10orf90	0.832549	1	1
C10orf99	0.00768092	0.898623	1
C11orf1	0.210586	0.958938	1
C11orf16	0.959753	1	1
C11orf21	0.0173516	0.907423	1
C11orf24	0.59618	1	1
C11orf42	0.27506	0.968917	1
C11orf45	0.299456	0.977978	1
C11orf49	0.661799	1	1
C11orf52	0.132383	0.95383	1
C11orf53	0.94711	1	1
C11orf54	0.534366	1	1
C11orf58	0.818378	1	1
C11orf65	0.139943	0.95383	1
C11orf68	0.259539	0.965409	1
C11orf71	0.0814188	0.95383	1
C11orf80	0.0769217	0.95383	1
C11orf86	0.200756	0.958938	1
C11orf87	0.442218	0.997854	1
C11orf91	0.235183	0.958938	1
C11orf95	0.570449	1	1
C11orf97	0.237088	0.958938	1
C12orf29	0.670417	1	1
C12orf4	0.403477	0.985969	1
C12orf40	0.382395	0.985969	1
C12orf42	0.905589	1	1
C12orf43	0.118914	0.95383	1
C12orf45	0.218687	0.958938	1
C12orf50	0.401156	0.985969	1
C12orf54	0.389259	0.985969	1
C12orf56	0.159963	0.95383	1
C12orf57	0.0528671	0.932365	1
C12orf60	0.9626	1	1
C12orf65	0.460154	1	1
C12orf66	0.866421	1	1
C12orf71	0.0865229	0.95383	1
C12orf73	0.339497	0.984635	1
C12orf75	0.846029	1	1
C12orf76	0.415349	0.991091	1
C12orf77	0.353651	0.984912	1
C14orf119	0.259252	0.965409	1
C14orf132	0.450965	0.998118	1
C14orf177	0.409386	0.987742	1
C14orf178	0.408328	0.98696	1
C14orf180	0.903294	1	1
C14orf39	0.740134	1	1
C14orf93	0.240966	0.96067	1
C15orf32	0.1094	0.95383	1
C15orf39	0.202586	0.958938	1
C15orf40	0.463557	1	1
C15orf48	0.547008	1	1
C15orf54	0.368667	0.985969	1
C15orf56	0.0220387	0.907423	1
C15orf61	0.222174	0.958938	1
C15orf62	0.222526	0.958938	1
C16orf46	0.896719	1	1
C16orf54	0.144603	0.95383	1
C16orf70	0.160298	0.95383	1
C16orf71	0.398184	0.985969	1
C16orf72	0.179023	0.958938	1
C16orf74	0.234814	0.958938	1
C16orf78	0.34723	0.984912	1
C16orf82	0.450118	0.998118	1
C16orf87	0.813656	1	1
C16orf89	0.766861	1	1
C16orf90	0.249142	0.962759	1
C16orf91	0.984711	1	1
C16orf95	0.786655	1	1
C16orf96	0.323191	0.983962	1
C17orf100	0.462413	1	1
C17orf102	0.500738	1	1
C17orf107	0.512936	1	1
C17orf50	0.838095	1	1
C17orf58	0.167656	0.955721	1
C17orf64	0.954667	1	1
C17orf67	0.657577	1	1
C17orf75	0.855103	1	1
C17orf77	0.87835	1	1
C17orf80	0.00794031	0.898623	1
C17orf97	0.902452	1	1
C17orf98	0.368785	0.985969	1
C17orf99	0.956694	1	1
C18orf21	0.454889	0.998213	1
C18orf25	0.0300225	0.923574	1
C18orf54	0.770032	1	1
C18orf63	0.820062	1	1
C19orf12	0.695503	1	1
C19orf18	0.995836	1	1
C19orf25	0.129207	0.95383	1
C19orf38	0.110162	0.95383	1
C19orf44	0.0169008	0.907423	1
C19orf47	0.867749	1	1
C19orf48	0.640854	1	1
C19orf53	0.362933	0.985343	1
C19orf54	0.96296	1	1
C19orf57	0.758466	1	1
C19orf67	0.895333	1	1
C19orf71	0.669602	1	1
C19orf81	0.86597	1	1
C1D	0.618219	1	1
C1GALT1	0.764415	1	1
C1GALT1C1	0.254662	0.964145	1
C1orf100	0.327784	0.984566	1
C1orf105	0.9878	1	1
C1orf109	0.947663	1	1
C1orf112	0.481459	1	1
C1orf115	0.710236	1	1
C1orf116	0.109108	0.95383	1
C1orf127	0.461153	1	1
C1orf131	0.642488	1	1
C1orf141	0.681184	1	1
C1orf146	0.940003	1	1
C1orf158	0.139819	0.95383	1
C1orf159	0.404761	0.986255	1
C1orf162	0.990059	1	1
C1orf167	0.822073	1	1
C1orf174	0.160519	0.95383	1
C1orf185	0.965365	1	1
C1orf189	0.844253	1	1
C1orf194	0.97991	1	1
C1orf195	0.735296	1	1
C1orf198	0.20882	0.958938	1
C1orf21	0.014831	0.907423	1
C1orf210	0.60601	1	1
C1orf216	0.116226	0.95383	1
C1orf226	0.542849	1	1
C1orf229	0.275215	0.969065	1
C1orf43	0.998643	1	1
C1orf50	0.0263028	0.907423	1
C1orf52	0.0471387	0.92961	1
C1orf53	0.798951	1	1
C1orf54	0.396702	0.985969	1
C1orf56	0.642089	1	1
C1orf87	0.163089	0.954306	1
C1orf94	0.633099	1	1
C1QA	0.9994	1	1
C1QB	0.551659	1	1
C1QBP	0.857949	1	1
C1QC	0.0523838	0.92961	1
C1QL1	0.924889	1	1
C1QL2	0.894828	1	1
C1QL3	0.963945	1	1
C1QL4	0.314339	0.98278	1
C1QTNF1	0.221613	0.958938	1
C1QTNF2	0.069741	0.948953	1
C1QTNF4	0.518047	1	1
C1QTNF6	0.83454	1	1
C1QTNF7	0.993512	1	1
C1QTNF8	0.944958	1	1
C1QTNF9	0.404449	0.986183	1
C1QTNF9B	0.228124	0.958938	1
C1RL	0.0818546	0.95383	1
C1S	0.0527554	0.932365	1
C2	0.542992	1	1
C20orf141	0.0488719	0.92961	1
C20orf194	0.557229	1	1
C20orf197	0.124542	0.95383	1
C20orf202	0.168468	0.956271	1
C20orf203	0.0905874	0.95383	1
C20orf27	0.823585	1	1
C20orf85	0.635297	1	1
C20orf96	0.0681392	0.946904	1
C21orf58	0.108648	0.95383	1
C21orf62	0.827096	1	1
C21orf91	0.775985	1	1
C22orf15	0.613903	1	1
C22orf23	0.715453	1	1
C22orf24	0.430422	0.993767	1
C22orf31	0.546303	1	1
C22orf34	0.634703	1	1
C22orf39	0.156052	0.95383	1
C22orf42	0.0481197	0.92961	1
C22orf46	0.158787	0.95383	1
C2CD2	0.922301	1	1
C2CD2L	0.907409	1	1
C2CD3	0.568029	1	1
C2CD4A	0.927592	1	1
C2CD4B	0.593847	1	1
C2CD4C	0.972717	1	1
C2CD4D	0.0186951	0.907423	1
C2CD5	0.354938	0.984912	1
C2orf16	0.610785	1	1
C2orf27A	0.475923	1	1
C2orf42	0.669917	1	1
C2orf49	0.386267	0.985969	1
C2orf50	0.681306	1	1
C2orf66	0.592522	1	1
C2orf68	0.229369	0.958938	1
C2orf69	0.822186	1	1
C2orf72	0.213604	0.958938	1
C2orf73	0.0460755	0.92961	1
C2orf74	0.141711	0.95383	1
C2orf76	0.534014	1	1
C2orf78	0.856555	1	1
C2orf80	0.976701	1	1
C2orf81	0.232256	0.958938	1
C2orf83	0.34613	0.984912	1
C2orf88	0.852687	1	1
C2orf91	0.156279	0.95383	1
C3	0.498758	1	1
C3AR1	0.855488	1	1
C3orf14	0.828618	1	1
C3orf18	0.209154	0.958938	1
C3orf20	0.132381	0.95383	1
C3orf22	0.353971	0.984912	1
C3orf33	0.118902	0.95383	1
C3orf35	0.103165	0.95383	1
C3orf36	0.0460367	0.92961	1
C3orf38	0.942682	1	1
C3orf52	0.0951727	0.95383	1
C3orf56	0.198128	0.958938	1
C3orf62	0.189792	0.958938	1
C3orf70	0.153022	0.95383	1
C3orf84	0.115525	0.95383	1
C4BPA	0.744899	1	1
C4BPB	0.144735	0.95383	1
C4orf17	0.714411	1	1
C4orf19	0.363712	0.985343	1
C4orf3	0.0363126	0.92961	1
C4orf33	0.786225	1	1
C4orf36	0.495971	1	1
C4orf45	0.925137	1	1
C4orf46	0.890377	1	1
C4orf47	0.743531	1	1
C4orf48	0.712861	1	1
C4orf50	0.489655	1	1
C4orf51	0.931296	1	1
C5	0.829355	1	1
C5AR1	0.356615	0.984912	1
C5AR2	0.106719	0.95383	1
C5orf15	0.985965	1	1
C5orf22	0.717301	1	1
C5orf24	0.965669	1	1
C5orf34	0.401216	0.985969	1
C5orf46	0.114312	0.95383	1
C5orf47	0.451847	0.998213	1
C5orf49	0.637864	1	1
C5orf51	0.342316	0.984912	1
C5orf52	0.396905	0.985969	1
C5orf58	0.123141	0.95383	1
C5orf60	0.854962	1	1
C5orf63	0.551021	1	1
C5orf64	0.820456	1	1
C5orf66	0.324594	0.983962	1
C5orf67	0.0507691	0.92961	1
C6	0.0919754	0.95383	1
C6orf118	0.45341	0.998213	1
C6orf120	0.812948	1	1
C6orf132	0.714009	1	1
C6orf136	0.684103	1	1
C6orf15	0.295299	0.976781	1
C6orf163	0.557519	1	1
C6orf201	0.970394	1	1
C6orf223	0.260251	0.966538	1
C6orf47	0.371867	0.985969	1
C6orf52	0.843703	1	1
C6orf58	0.105433	0.95383	1
C6orf62	0.0138242	0.907423	1
C6orf89	0.64867	1	1
C6orf99	0.0472631	0.92961	1
C7	0.963133	1	1
C7orf25	0.327869	0.984566	1
C7orf26	0.925426	1	1
C7orf31	0.92825	1	1
C7orf33	0.801123	1	1
C7orf50	0.840947	1	1
C7orf57	0.505795	1	1
C7orf61	0.510545	1	1
C7orf65	0.695837	1	1
C7orf66	0.929798	1	1
C7orf69	0.533254	1	1
C7orf77	0.0889038	0.95383	1
C8A	0.142874	0.95383	1
C8B	0.00365998	0.853084	1
C8G	0.361211	0.985343	1
C8orf31	0.198228	0.958938	1
C8orf33	0.34176	0.984912	1
C8orf34	0.791468	1	1
C8orf37	0.491785	1	1
C8orf44	0.267313	0.968114	1
C8orf44-SGK3	0.874618	1	1
C8orf48	0.970414	1	1
C8orf58	0.221679	0.958938	1
C8orf74	0.521784	1	1
C8orf76	0.91503	1	1
C8orf82	0.399084	0.985969	1
C8orf86	0.431037	0.993767	1
C8orf87	0.928465	1	1
C8orf88	0.0196253	0.907423	1
C8orf89	0.539203	1	1
C9	0.903192	1	1
C9orf106	0.494085	1	1
C9orf116	0.689617	1	1
C9orf129	0.662068	1	1
C9orf131	0.433808	0.99419	1
C9orf135	0.840071	1	1
C9orf152	0.737006	1	1
C9orf153	0.445689	0.998118	1
C9orf16	0.786042	1	1
C9orf24	0.188652	0.958938	1
C9orf40	0.626418	1	1
C9orf43	0.721751	1	1
C9orf47	0.985208	1	1
C9orf50	0.0152875	0.907423	1
C9orf57	0.0208172	0.907423	1
C9orf62	0.286877	0.975329	1
C9orf64	0.914051	1	1
C9orf72	0.18848	0.958938	1
C9orf78	0.984246	1	1
C9orf85	0.728661	1	1
C9orf92	0.842201	1	1
CA1	0.54214	1	1
CA10	0.70126	1	1
CA12	0.326637	0.984566	1
CA13	0.703851	1	1
CA14	0.908969	1	1
CA2	0.508086	1	1
CA3	0.469772	1	1
CA4	0.150121	0.95383	1
CA5A	0.19945	0.958938	1
CA6	0.961087	1	1
CA7	0.0875457	0.95383	1
CA8	0.478015	1	1
CA9	0.577352	1	1
CAAP1	0.631781	1	1
CAB39	1	1	1
CAB39L	0.0113879	0.900318	1
CABIN1	0.677723	1	1
CABLES1	0.275025	0.968917	1
CABLES2	0.381536	0.985969	1
CABP1	0.610893	1	1
CABP2	0.917155	1	1
CABP4	0.877548	1	1
CABP5	0.383282	0.985969	1
CABP7	0.22108	0.958938	1
CABYR	0.515016	1	1
CACFD1	0.862668	1	1
CACHD1	0.87516	1	1
CACNA1A	0.459962	0.999989	1
CACNA1B	0.951673	1	1
CACNA1C	1	1	1
CACNA1D	0.12473	0.95383	1
CACNA1E	0.174301	0.958938	1
CACNA1F	0.858388	1	1
CACNA1G	0.120267	0.95383	1
CACNA1H	0.189758	0.958938	1
CACNA1I	0.221451	0.958938	1
CACNA1S	0.398803	0.985969	1
CACNA2D1	0.578544	1	1
CACNA2D2	0.11543	0.95383	1
CACNA2D3	0.407026	0.986744	1
CACNA2D4	0.491228	1	1
CACNB1	0.337467	0.984635	1
CACNB2	0.587045	1	1
CACNB3	0.187449	0.958938	1
CACNB4	0.8105	1	1
CACNG1	0.456875	0.998763	1
CACNG2	0.735237	1	1
CACNG3	0.742611	1	1
CACNG4	0.112869	0.95383	1
CACNG5	0.0866492	0.95383	1
CACNG6	0.40037	0.985969	1
CACNG7	0.284465	0.974375	1
CACNG8	0.612626	1	1
CACTIN	0.757035	1	1
CACUL1	0.900652	1	1
CACYBP	0.124516	0.95383	1
CAD	0.928203	1	1
CADM1	0.198832	0.958938	1
CADM2	0.350125	0.984912	1
CADM3	0.463186	1	1
CADM4	0.615499	1	1
CADPS	0.376404	0.985969	1
CADPS2	0.20248	0.958938	1
CAGE1	0.965762	1	1
CALB1	0.996817	1	1
CALB2	0.749897	1	1
CALCA	0.938864	1	1
CALCB	0.353338	0.984912	1
CALCOCO1	0.622331	1	1
CALCOCO2	0.709167	1	1
CALCR	0.449577	0.998118	1
CALCRL	0.02298	0.907423	1
CALD1	0.723974	1	1
CALHM1	0.519019	1	1
CALHM2	0.892666	1	1
CALHM3	0.117778	0.95383	1
CALM1	0.737072	1	1
CALM2	0.720596	1	1
CALM3	0.0200162	0.907423	1
CALML4	0.602095	1	1
CALML5	0.377062	0.985969	1
CALML6	0.512773	1	1
CALN1	0.506864	1	1
CALR	0.739805	1	1
CALR3	0.152698	0.95383	1
CALU	0.117751	0.95383	1
CALY	0.0230197	0.907423	1
CAMK1	0.26395	0.968114	1
CAMK1D	1	1	1
CAMK1G	0.331806	0.984566	1
CAMK2A	0.983122	1	1
CAMK2B	0.530424	1	1
CAMK2D	0.568816	1	1
CAMK2G	0.0826101	0.95383	1
CAMK2N1	0.124879	0.95383	1
CAMK4	0.0520488	0.92961	1
CAMKK1	0.8549	1	1
CAMKK2	0.117835	0.95383	1
CAMKMT	0.0642497	0.943967	1
CAMKV	0.280559	0.970724	1
CAMLG	0.18522	0.958938	1
CAMP	0.209113	0.958938	1
CAMSAP1	0.440718	0.997222	1
CAMSAP2	0.840307	1	1
CAMSAP3	0.167237	0.955217	1
CAMTA1	0.771058	1	1
CAMTA2	0.852022	1	1
CAND1	0.1982	0.958938	1
CAND2	0.391696	0.985969	1
CANT1	0.964849	1	1
CANX	0.485578	1	1
CAP1	0.727332	1	1
CAP2	0.688868	1	1
CAPG	0.951374	1	1
CAPN1	0.685058	1	1
CAPN10	0.705575	1	1
CAPN11	0.565066	1	1
CAPN12	0.8084	1	1
CAPN13	0.787653	1	1
CAPN14	0.322364	0.983962	1
CAPN15	0.466193	1	1
CAPN2	0.660829	1	1
CAPN3	0.917146	1	1
CAPN5	0.680289	1	1
CAPN6	0.86955	1	1
CAPN7	0.34197	0.984912	1
CAPN9	0.322344	0.983962	1
CAPNS1	0.0542832	0.938692	1
CAPNS2	0.159434	0.95383	1
CAPRIN1	0.217447	0.958938	1
CAPRIN2	0.729807	1	1
CAPS	0.126503	0.95383	1
CAPS2	0.563766	1	1
CAPSL	0.873842	1	1
CAPZA1	0.798879	1	1
CAPZA2	0.899201	1	1
CAPZA3	0.207663	0.958938	1
CAPZB	0.171811	0.958938	1
CARD10	0.0755339	0.95383	1
CARD11	0.194875	0.958938	1
CARD14	0.341219	0.984912	1
CARD16	0.147072	0.95383	1
CARD17	0.285838	0.975329	1
CARD18	0.0671333	0.943967	1
CARD6	0.388484	0.985969	1
CARD8	0.0103697	0.898623	1
CARD9	0.448137	0.998118	1
CARF	0.478469	1	1
CARHSP1	0.124312	0.95383	1
CARM1	0.764158	1	1
CARNS1	0.591403	1	1
CARS2	0.00358335	0.853084	1
CARTPT	0.70567	1	1
CASC3	0.530709	1	1
CASD1	0.192383	0.958938	1
[truncated: 14,551 more rows]

## Sheet: ST7
Supplementary Data 7: Gene prioritisation results (METSIM+INTERVAL)
LOCUS (hg19)	Closest Gene (lead SNP - TSS)	Closest Gene (lead SNP - any)	Retinol Transporter/Enzyme	Non-synonymous	Most significant eQTL (FUMA GTEx)	Strongest eQTL (GTEx finemapped, PIP > 0.1, DAP-G)	Strongest pQTL (finemapped PIP > 0.5, Chatterjee)	CADD Score	RegulomeDB	V2G (lead SNP)	Finemapping (ABF, PIP > 0.2)
2:27598097:27752871	GCKR	GCKR	-	GCKR	KRTCAP3	-	GCKR	GCKR	GCKR	GCKR	GCKR
2:122078406:122084285	TFCP2L1	CLASP1	-	-	TFCP2L1	-	-	Intergenic	Integenic	TFCP2L1	Intergenic
7:114014488:114286611	FOXP2	FOXP2	-	-	FOXP2	-	-	FOXP2	FOXP2	FOXP2	FOXP2
8:9167797:9224907	PPP1R3B	RP11-115J16.1	-	-	RP11-62H7.2	-	-	RP11-115J16.1:RP11-115J16.3	RP11-115J16.1:RP11-115J16.3	PPP1R3B	PPP1R3B-DT
10:95295876:95360964	RBP4	RBP4	RBP4	-	FFAR4	RBP4	RBP4	Intergenic	FFAR4, intergenic	FFAR4	RBP4
16:79696939:79756197	MAF	RP11-345M22.1	-	-	RP11-345M22.1	MAFTRR	-	RP11-345M22.1:RP11-345M22.2	RP11-345M22.1:RP11-345M22.2, Intergenic	MAF	LINC01229
18:29134171:29190174	TTR	RP11-75N4.2	TTR	-	B4GALT6	DSG2, B4GALT6	-	Intergenic	Integenic	B4GALT6	TTR
20:39142516:39234223	MAFB	MAFB	-	-	MAFB	-	-	Intergenic	Integenic	MAFB	Intergenic

## Sheet: ST8
Supplementary Data 8: Differential expression analysis of FOXP2 overexpression in an oesteosarcoma cell line versus wild type (transcriptome-wide after QC, Exact Negative Binomial Test)
ID	logFC	logCPM	Pvalue	FDR
ENSG00000128573	12.9752	11.8141	0	0
ENSG00000196611	11.9328	3.54963	0	0
ENSG00000139679	11.8264	3.44737	0	0
ENSG00000171864	-11.1616	2.84529	0	0
ENSG00000120279	9.21361	4.20781	0	0
ENSG00000162892	9.01768	5.7189	0	0
ENSG00000171243	-8.67977	2.93234	0	0
ENSG00000149968	8.42437	6.35414	0	0
ENSG00000145824	-8.12694	8.62975	0	0
ENSG00000141052	-8.07369	4.11837	0	0
ENSG00000140379	7.98059	5.13403	0	0
ENSG00000179772	-7.96618	4.01049	0	0
ENSG00000169429	7.89703	5.47525	0	0
ENSG00000225783	-7.86216	7.69715	0	0
ENSG00000163121	7.85539	2.61974	0	0
ENSG00000188487	7.7703	3.5784	0	0
ENSG00000163395	7.72337	3.26034	0	0
ENSG00000227363	7.66269	3.46964	0	0
ENSG00000236453	7.56454	4.39226	0	0
ENSG00000164283	7.49045	6.60783	0	0
ENSG00000085741	-7.37416	3.04426	0	0
ENSG00000131386	-7.35659	3.71643	0	0
ENSG00000184845	-7.24384	4.36765	0	0
ENSG00000123610	-7.12854	3.18601	0	0
ENSG00000162723	7.06303	3.1031	0	0
ENSG00000104081	-7.04969	4.59492	0	0
ENSG00000123689	7.04785	3.87686	0	0
ENSG00000184564	-6.97377	3.24805	0	0
ENSG00000272168	-6.88	3.42128	0	0
ENSG00000115461	-6.64722	9.75453	0	0
ENSG00000131737	6.61688	4.52061	0	0
ENSG00000144476	-6.60151	3.50582	0	0
ENSG00000186847	-6.59621	3.67452	0	0
ENSG00000212724	6.495	3.60906	0	0
ENSG00000255414	6.48815	2.73432	0	0
ENSG00000245648	-6.48488	3.95642	0	0
ENSG00000181449	-6.48475	4.7002	0	0
ENSG00000214049	6.47382	2.89071	0	0
ENSG00000108984	-6.36842	3.45406	0	0
ENSG00000069431	6.30703	4.45721	0	0
ENSG00000250423	-6.22566	3.13783	0	0
ENSG00000146411	-6.09497	6.50001	0	0
ENSG00000056558	5.90484	4.88712	0	0
ENSG00000100427	5.88118	4.08723	0	0
ENSG00000248112	5.84932	2.69985	0	0
ENSG00000082126	5.80594	3.60607	0	0
ENSG00000100311	-5.79219	3.47796	0	0
ENSG00000135898	-5.72842	3.2595	0	0
ENSG00000232133	5.7026	3.64931	0	0
ENSG00000205795	-5.69376	4.05113	0	0
ENSG00000182168	-5.63908	3.85028	0	0
ENSG00000152402	-5.57074	4.9817	0	0
ENSG00000108375	-5.56234	4.85753	0	0
ENSG00000174469	-5.53754	2.99224	0	0
ENSG00000185585	-5.51987	4.19313	0	0
ENSG00000131242	-5.30763	6.84599	0	0
ENSG00000077522	5.20527	4.42814	0	0
ENSG00000148541	-5.11199	3.17874	0	0
ENSG00000162711	5.10284	5.22998	0	0
ENSG00000021300	-5.06205	3.3919	0	0
ENSG00000185483	-5.03992	5.9075	0	0
ENSG00000149212	-5.01299	6.79331	0	0
ENSG00000117152	5.0104	5.14936	0	0
ENSG00000078018	-5.00503	4.34296	0	0
ENSG00000132000	-4.91417	4.33564	0	0
ENSG00000179148	4.84835	4.21779	0	0
ENSG00000213626	-4.78089	5.31177	0	0
ENSG00000170498	4.74085	5.8432	0	0
ENSG00000137726	-4.71462	5.63851	0	0
ENSG00000178573	-4.71006	4.31941	0	0
ENSG00000145198	-4.70287	4.37147	0	0
ENSG00000165181	-4.65854	4.64226	0	0
ENSG00000100027	-4.64424	3.58997	0	0
ENSG00000169184	-4.61558	6.82679	0	0
ENSG00000133083	4.61518	6.59815	0	0
ENSG00000170153	-4.59441	4.79438	0	0
ENSG00000225383	4.56716	4.18239	0	0
ENSG00000120217	4.55746	5.43317	0	0
ENSG00000124212	-4.54524	4.04914	0	0
ENSG00000144583	4.52995	6.78523	0	0
ENSG00000176049	-4.5213	4.42699	0	0
ENSG00000110693	-4.46955	5.02953	0	0
ENSG00000168675	-4.44765	5.74744	0	0
ENSG00000128805	4.42413	3.4962	0	0
ENSG00000178776	-4.4241	3.23107	0	0
ENSG00000238266	4.3454	5.80633	0	0
ENSG00000065618	4.32467	4.29716	0	0
ENSG00000147174	4.32175	4.37558	0	0
ENSG00000204767	4.30529	3.2481	0	0
ENSG00000111859	-4.30483	5.58493	0	0
ENSG00000154133	4.29579	3.40406	0	0
ENSG00000184489	-4.28731	4.10632	0	0
ENSG00000164125	-4.28629	6.20114	0	0
ENSG00000185745	-4.28552	3.3965	0	0
ENSG00000198626	4.2764	3.50465	0	0
ENSG00000187634	-4.25848	4.16066	0	0
ENSG00000157827	-4.24935	4.42794	0	0
ENSG00000188322	-4.237	4.35253	0	0
ENSG00000184838	-4.20327	4.01436	0	0
ENSG00000166922	4.15813	4.5686	0	0
ENSG00000107551	-4.15622	5.04611	0	0
ENSG00000175592	4.14016	7.23274	0	0
ENSG00000145681	-4.13104	8.18817	0	0
ENSG00000137834	-4.11758	3.32411	0	0
ENSG00000168772	-4.08132	3.61148	0	0
ENSG00000123095	-4.07176	6.28732	0	0
ENSG00000023171	4.06086	6.18522	0	0
ENSG00000160712	4.06034	4.70914	0	0
ENSG00000185022	4.05611	6.33366	0	0
ENSG00000106178	-4.0544	3.46112	0	0
ENSG00000165046	4.0491	5.40123	0	0
ENSG00000168542	-4.04312	5.2841	0	0
ENSG00000148734	-4.02457	3.26342	0	0
ENSG00000112769	-4.00854	4.67418	0	0
ENSG00000171227	-3.98716	3.63693	0	0
ENSG00000164674	3.98345	6.43453	0	0
ENSG00000197479	-3.95193	3.56424	0	0
ENSG00000102003	3.93464	5.02625	0	0
ENSG00000023608	3.91949	8.03069	0	0
ENSG00000142549	-3.88955	4.69329	0	0
ENSG00000026751	3.88152	4.97853	0	0
ENSG00000167552	-3.87701	7.67291	0	0
ENSG00000154928	3.86643	4.79505	0	0
ENSG00000260604	-3.8616	6.40946	0	0
ENSG00000134853	-3.85391	5.26433	0	0
ENSG00000163297	3.81696	7.06676	0	0
ENSG00000163661	3.81217	4.42226	0	0
ENSG00000134986	-3.81192	6.5074	0	0
ENSG00000146700	-3.79663	6.66657	0	0
ENSG00000095752	3.77735	6.15483	0	0
ENSG00000105499	3.76098	3.35578	0	0
ENSG00000049089	-3.75121	5.35	0	0
ENSG00000182463	-3.74903	3.7488	0	0
ENSG00000185630	-3.73102	5.31782	0	0
ENSG00000177675	3.72927	4.47281	0	0
ENSG00000128422	-3.72397	6.47207	0	0
ENSG00000197410	-3.72221	5.18991	0	0
ENSG00000168453	-3.7117	5.99509	0	0
ENSG00000168916	-3.71104	6.51832	0	0
ENSG00000118503	3.69388	5.36227	0	0
ENSG00000138131	-3.6913	7.53664	0	0
ENSG00000182175	-3.67499	5.18702	0	0
ENSG00000164176	-3.66663	8.13904	0	0
ENSG00000167614	-3.66056	5.26032	0	0
ENSG00000235109	-3.6567	5.74954	0	0
ENSG00000105855	-3.65295	6.42018	0	0
ENSG00000104856	3.64709	5.57567	0	0
ENSG00000198732	-3.60174	5.87237	0	0
ENSG00000111087	-3.57955	4.68736	0	0
ENSG00000099864	-3.56793	4.93865	0	0
ENSG00000173801	-3.5588	4.53211	0	0
ENSG00000120594	-3.54673	4.05352	0	0
ENSG00000166396	3.54207	4.65654	0	0
ENSG00000138336	-3.5338	4.36565	0	0
ENSG00000163346	-3.52698	5.04447	0	0
ENSG00000257743	-3.51875	3.73282	0	0
ENSG00000122861	3.50601	8.59306	0	0
ENSG00000111344	-3.49672	3.81844	0	0
ENSG00000125355	-3.48767	3.98893	0	0
ENSG00000198576	3.48423	6.99341	0	0
ENSG00000176406	3.47519	4.87643	0	0
ENSG00000240225	3.47459	7.58052	0	0
ENSG00000189184	-3.47375	3.81556	0	0
ENSG00000138356	3.46697	6.79276	0	0
ENSG00000071575	-3.4655	7.26983	0	0
ENSG00000154864	-3.4622	4.63605	0	0
ENSG00000110031	3.46084	5.37986	0	0
ENSG00000168016	-3.44567	3.52625	0	0
ENSG00000159399	3.44106	6.7234	0	0
ENSG00000142303	-3.41707	3.94432	0	0
ENSG00000150471	-3.41523	5.50223	0	0
ENSG00000157680	3.39253	3.6907	0	0
ENSG00000138675	3.38403	4.25641	0	0
ENSG00000124766	-3.37349	5.78505	0	0
ENSG00000120278	-3.36007	5.08835	0	0
ENSG00000012124	3.35823	4.09166	0	0
ENSG00000152580	-3.33451	4.30963	0	0
ENSG00000111110	-3.31932	3.77897	0	0
ENSG00000116741	3.31765	4.47973	0	0
ENSG00000204262	-3.27987	7.15338	0	0
ENSG00000169439	-3.26939	5.12491	0	0
ENSG00000132274	-3.26851	3.87187	0	0
ENSG00000006016	-3.26504	3.92565	0	0
ENSG00000063127	-3.25962	4.08371	0	0
ENSG00000189068	3.25879	3.88471	0	0
ENSG00000139263	-3.24818	6.0455	0	0
ENSG00000146122	-3.22997	4.49785	0	0
ENSG00000221890	-3.226	5.63408	0	0
ENSG00000116774	-3.21712	5.77095	0	0
ENSG00000134532	-3.20785	4.07321	0	0
ENSG00000168404	3.18341	4.41119	0	0
ENSG00000164938	-3.17832	4.73823	0	0
ENSG00000133808	3.17815	5.44548	0	0
ENSG00000159403	-3.16394	3.93403	0	0
ENSG00000146232	3.15231	5.65335	0	0
ENSG00000187775	3.1495	4.75908	0	0
ENSG00000131018	3.13484	8.55999	0	0
ENSG00000176170	3.13257	6.44188	0	0
ENSG00000197415	3.12968	3.88385	0	0
ENSG00000157168	3.12509	3.69891	0	0
ENSG00000076716	-3.12087	5.52827	0	0
ENSG00000182580	-3.11879	4.34749	0	0
ENSG00000138166	3.11677	5.52298	0	0
ENSG00000171604	-3.11485	4.24097	0	0
ENSG00000087074	3.10806	7.09118	0	0
ENSG00000169994	3.10518	3.93333	0	0
ENSG00000076356	3.10339	5.78819	0	0
ENSG00000177464	3.08747	4.04724	0	0
ENSG00000172986	-3.08697	4.93562	0	0
ENSG00000026508	3.08387	8.45013	0	0
ENSG00000023445	3.08099	4.31219	0	0
ENSG00000063180	-3.0759	4.9382	0	0
ENSG00000089472	-3.06925	4.32906	0	0
ENSG00000103647	3.06248	5.9186	0	0
ENSG00000143786	-3.05968	4.1041	0	0
ENSG00000130635	-3.05613	7.60934	0	0
ENSG00000153404	-3.04833	4.23714	0	0
ENSG00000117016	-3.04214	5.04119	0	0
ENSG00000162490	-3.0415	4.14714	0	0
ENSG00000198910	-3.03497	7.57856	0	0
ENSG00000150893	-3.03271	5.11434	0	0
ENSG00000071282	-3.02333	6.57618	0	0
ENSG00000144821	3.02315	4.25573	0	0
ENSG00000249992	2.99513	3.94742	0	0
ENSG00000148180	-2.98713	6.41525	0	0
ENSG00000011201	2.97918	7.03808	0	0
ENSG00000163453	-2.97602	3.91101	0	0
ENSG00000176697	2.96608	4.15706	0	0
ENSG00000135549	-2.95947	5.43982	0	0
ENSG00000164949	2.95542	5.14765	0	0
ENSG00000141314	-2.94603	3.75331	0	0
ENSG00000175928	-2.93929	6.50073	0	0
ENSG00000146376	2.93733	6.055	0	0
ENSG00000128512	2.93262	6.90646	0	0
ENSG00000196628	-2.92502	6.46586	0	0
ENSG00000113070	2.92121	5.41467	0	0
ENSG00000197467	2.91876	5.73295	0	0
ENSG00000138623	2.91771	7.32887	0	0
ENSG00000177150	2.91437	7.74883	0	0
ENSG00000144959	2.91317	5.74561	0	0
ENSG00000162512	-2.91313	7.12772	0	0
ENSG00000088756	-2.88478	5.2886	0	0
ENSG00000101187	2.88309	5.113	0	0
ENSG00000052749	2.87831	6.80106	0	0
ENSG00000162706	-2.8697	6.03334	0	0
ENSG00000213347	-2.86705	4.73329	0	0
ENSG00000124813	-2.86697	5.0638	0	0
ENSG00000128591	2.86675	9.99182	0	0
ENSG00000116990	-2.86615	3.90617	0	0
ENSG00000136167	2.85974	5.02999	0	0
ENSG00000143341	-2.85615	4.75614	0	0
ENSG00000109472	-2.85402	4.82609	0	0
ENSG00000006283	-2.85273	4.43813	0	0
ENSG00000113209	-2.83838	5.59691	0	0
ENSG00000099204	-2.82909	7.85513	0	0
ENSG00000158164	-2.82698	4.8787	0	0
ENSG00000166401	2.81862	5.16409	0	0
ENSG00000171617	-2.80399	8.78626	0	0
ENSG00000060718	-2.79441	7.38415	0	0
ENSG00000185920	-2.77621	5.9266	0	0
ENSG00000240583	-2.77211	4.39224	0	0
ENSG00000182054	-2.77188	4.63162	0	0
ENSG00000205213	-2.76614	3.96796	0	0
ENSG00000034152	2.76456	6.95663	0	0
ENSG00000136997	2.76158	7.28156	0	0
ENSG00000120738	2.75293	8.58299	0	0
ENSG00000198959	2.7491	8.81431	0	0
ENSG00000006534	-2.74667	5.30764	0	0
ENSG00000109265	-2.73766	4.29829	0	0
ENSG00000205542	-2.73078	8.3784	0	0
ENSG00000175197	2.72429	5.88813	0	0
ENSG00000114805	-2.72415	4.62702	0	0
ENSG00000243742	2.71844	5.227	0	0
ENSG00000187091	-2.71305	4.4037	0	0
ENSG00000261770	-2.7127	6.02763	0	0
ENSG00000110104	2.70259	6.24145	0	0
ENSG00000136205	-2.69465	7.07524	0	0
ENSG00000162772	2.69046	4.49965	0	0
ENSG00000132386	-2.68331	5.30091	0	0
ENSG00000071246	-2.68149	5.86527	0	0
ENSG00000092421	-2.66569	3.96545	0	0
ENSG00000158258	-2.66304	4.33985	0	0
ENSG00000173227	-2.65659	4.30358	0	0
ENSG00000139278	2.65513	5.09898	0	0
ENSG00000054654	-2.6525	8.47104	0	0
ENSG00000132561	-2.65147	4.37537	0	0
ENSG00000130294	2.63262	6.67432	0	0
ENSG00000162413	2.62554	5.91796	0	0
ENSG00000198205	-2.62261	4.41078	0	0
ENSG00000138678	2.62096	6.12228	0	0
ENSG00000074181	-2.62061	6.78555	0	0
ENSG00000180354	-2.61927	5.95865	0	0
ENSG00000114850	2.60506	9.10808	0	0
ENSG00000020181	-2.60243	4.77717	0	0
ENSG00000109846	-2.6004	4.86695	0	0
ENSG00000121005	-2.5932	4.81181	0	0
ENSG00000267279	2.57998	4.35819	0	0
ENSG00000170545	2.57764	5.75929	0	0
ENSG00000124225	-2.57588	8.23251	0	0
ENSG00000179046	2.56423	5.10789	0	0
ENSG00000011422	2.56297	7.67641	0	0
ENSG00000227051	-2.55819	4.97482	0	0
ENSG00000196449	2.55039	5.49687	0	0
ENSG00000131669	-2.54792	5.78248	0	0
ENSG00000108821	-2.54785	9.57672	0	0
ENSG00000169116	-2.53551	4.4115	0	0
ENSG00000128965	2.53414	4.15379	0	0
ENSG00000165617	-2.52918	4.12993	0	0
ENSG00000164638	-2.52632	6.1464	0	0
ENSG00000178401	-2.52629	4.28998	0	0
ENSG00000136235	-2.52455	5.10108	0	0
ENSG00000136943	-2.52274	5.57759	0	0
ENSG00000116717	2.5184	5.72873	0	0
ENSG00000092969	-2.517	5.79866	0	0
ENSG00000205978	-2.50456	5.92543	0	0
ENSG00000113578	2.50035	5.70593	0	0
ENSG00000106123	-2.49748	4.90739	0	0
ENSG00000114861	-2.4955	4.97932	0	0
ENSG00000165655	-2.49379	4.70809	0	0
ENSG00000108846	-2.49067	4.64363	0	0
ENSG00000129038	-2.48832	6.29154	0	0
ENSG00000116299	2.48612	4.06905	0	0
ENSG00000102804	-2.47257	7.08331	0	0
ENSG00000187210	-2.46161	5.11383	0	0
ENSG00000140416	-2.45982	8.41826	0	0
ENSG00000138193	-2.45363	6.3918	0	0
ENSG00000198805	2.45179	7.14554	0	0
ENSG00000171132	2.45174	5.79217	0	0
ENSG00000160179	-2.44522	4.76481	0	0
ENSG00000135636	-2.44394	4.44808	0	0
ENSG00000187123	-2.43837	4.30941	0	0
ENSG00000080823	2.43321	5.23258	0	0
ENSG00000148841	2.425	6.37581	0	0
ENSG00000134824	-2.42074	7.73986	0	0
ENSG00000135439	-2.41389	4.59767	0	0
ENSG00000136999	-2.41247	5.63971	0	0
ENSG00000142871	2.41123	7.92743	0	0
ENSG00000100292	2.41011	6.21382	0	0
ENSG00000139178	-2.4077	5.67381	0	0
ENSG00000175352	2.40392	6.16606	0	0
ENSG00000184194	-2.40101	4.3987	0	0
ENSG00000146373	-2.39309	6.17365	0	0
ENSG00000149131	-2.37566	5.33067	0	0
ENSG00000050405	2.37234	7.0655	0	0
ENSG00000140961	2.3676	4.68052	0	0
ENSG00000049239	-2.36234	5.56781	0	0
ENSG00000169083	-2.35929	4.73884	0	0
ENSG00000138764	-2.35893	5.99994	0	0
ENSG00000213722	-2.34523	4.78134	0	0
ENSG00000079931	-2.34287	5.11492	0	0
ENSG00000117143	2.34174	7.25043	0	0
ENSG00000188042	-2.33882	7.27148	0	0
ENSG00000128564	2.33632	7.53887	0	0
ENSG00000100167	-2.33574	5.04655	0	0
ENSG00000122870	-2.33456	5.49984	0	0
ENSG00000106366	2.33215	7.81914	0	0
ENSG00000172346	-2.32707	5.27487	0	0
ENSG00000067798	2.32471	6.27017	0	0
ENSG00000048162	2.3247	5.46575	0	0
ENSG00000105290	-2.32075	5.15101	0	0
ENSG00000167680	-2.31503	6.51123	0	0
ENSG00000162599	-2.31401	4.84442	0	0
ENSG00000112972	2.31239	8.57517	0	0
ENSG00000170381	-2.30549	5.85349	0	0
ENSG00000104447	-2.30432	5.79688	0	0
ENSG00000102996	-2.29838	4.51216	0	0
ENSG00000175899	-2.29089	4.90926	0	0
ENSG00000074416	2.28386	6.29514	0	0
ENSG00000106333	-2.28313	6.33356	0	0
ENSG00000163293	2.28198	4.85531	0	0
ENSG00000166147	-2.2716	5.57367	0	0
ENSG00000145220	2.27036	5.12906	0	0
ENSG00000150967	-2.26302	5.31058	0	0
ENSG00000165424	-2.25771	5.94312	0	0
ENSG00000109738	-2.25766	4.76612	0	0
ENSG00000154118	-2.25587	6.39522	0	0
ENSG00000250510	-2.25194	4.89639	0	0
ENSG00000160818	2.25121	6.64942	0	0
ENSG00000124145	2.24065	7.9965	0	0
ENSG00000179041	2.2401	5.3851	0	0
ENSG00000150938	2.2399	8.50018	0	0
ENSG00000067533	2.23529	5.29683	0	0
ENSG00000114767	2.22854	6.29574	0	0
ENSG00000131378	2.22814	5.9445	0	0
ENSG00000176171	2.22804	4.31918	0	0
ENSG00000143067	2.22795	6.84942	0	0
ENSG00000115946	2.22574	6.36435	0	0
ENSG00000104967	-2.2211	5.50957	0	0
ENSG00000145390	2.21986	6.74346	0	0
ENSG00000134243	-2.21581	7.26981	0	0
ENSG00000105976	2.21272	7.14307	0	0
ENSG00000140937	-2.21255	5.34159	0	0
ENSG00000101255	2.20707	5.56411	0	0
ENSG00000133243	-2.20469	5.10706	0	0
ENSG00000100321	-2.20306	5.44081	0	0
ENSG00000143126	-2.20053	6.66212	0	0
ENSG00000151240	-2.19636	4.60304	0	0
ENSG00000266795	2.19435	4.89058	0	0
ENSG00000177337	-2.189	4.87406	0	0
ENSG00000104825	2.18407	5.74864	0	0
ENSG00000169299	2.18116	6.83963	0	0
ENSG00000108179	2.17508	7.84029	0	0
ENSG00000049323	-2.16734	7.29767	0	0
ENSG00000085563	2.16235	4.6511	0	0
ENSG00000086730	2.16123	5.41874	0	0
ENSG00000149294	-2.15787	6.45731	0	0
ENSG00000099910	-2.15712	4.61583	0	0
ENSG00000077150	2.15689	6.62815	0	0
ENSG00000175643	-2.15646	4.74881	0	0
ENSG00000227036	-2.15474	5.82453	0	0
ENSG00000144655	2.15181	6.56665	0	0
ENSG00000172819	-2.14722	5.4956	0	0
ENSG00000196878	2.14661	8.87939	0	0
ENSG00000165434	-2.14363	5.2306	0	0
ENSG00000183049	-2.14095	4.67973	0	0
ENSG00000100626	-2.13579	6.3811	0	0
ENSG00000126524	2.13073	6.43074	0	0
ENSG00000268941	-2.12895	5.04737	0	0
ENSG00000138771	-2.1255	5.11105	0	0
ENSG00000105894	-2.12449	5.03239	0	0
ENSG00000156110	2.12014	6.68695	0	0
ENSG00000184557	-2.11655	5.42682	0	0
ENSG00000168056	-2.11376	6.03046	0	0
ENSG00000178104	2.11157	6.94648	0	0
ENSG00000184156	2.10934	5.50772	0	0
ENSG00000179431	2.10918	5.54685	0	0
ENSG00000225648	2.10163	5.30067	0	0
ENSG00000123384	-2.09405	8.58681	0	0
ENSG00000087245	-2.09333	9.16677	0	0
ENSG00000091409	2.09133	8.23753	0	0
ENSG00000172037	-2.09053	7.20018	0	0
ENSG00000128268	-2.09025	4.59467	0	0
ENSG00000074219	-2.08846	5.51433	0	0
ENSG00000189410	2.0862	5.60545	0	0
ENSG00000188522	2.08575	6.88327	0	0
ENSG00000107731	-2.08477	5.35388	0	0
ENSG00000160886	2.08467	4.90373	0	0
ENSG00000120129	2.07967	4.9524	0	0
ENSG00000101265	-2.07959	5.50615	0	0
ENSG00000165732	2.07831	8.84025	0	0
ENSG00000165271	2.07137	7.62845	0	0
ENSG00000196935	2.06925	5.02833	0	0
ENSG00000125454	2.06921	4.68015	0	0
ENSG00000171017	2.06864	5.10827	0	0
ENSG00000185760	2.05951	4.76438	0	0
ENSG00000184588	-2.0495	4.81561	0	0
ENSG00000139174	-2.04862	5.89114	0	0
ENSG00000139793	-2.04277	5.0921	0	0
ENSG00000134802	2.03701	6.03257	0	0
ENSG00000183696	2.03231	7.08862	0	0
ENSG00000117395	2.02771	7.86117	0	0
ENSG00000113504	-2.02047	7.776	0	0
ENSG00000140950	2.02001	5.64873	0	0
ENSG00000182197	2.01878	7.83085	0	0
ENSG00000196526	2.01551	6.15969	0	0
ENSG00000125148	2.00957	9.25412	0	0
ENSG00000156218	-2.00654	4.65683	0	0
ENSG00000144730	-2.00086	5.11576	0	0
ENSG00000139182	-1.99925	6.74312	0	0
ENSG00000114115	-1.99813	6.47331	0	0
ENSG00000130702	-1.99265	6.85504	0	0
ENSG00000153094	-1.99161	5.41999	0	0
ENSG00000185189	-1.98998	4.63888	0	0
ENSG00000088280	-1.98864	4.92106	0	0
ENSG00000232956	1.98704	5.33315	0	0
ENSG00000166166	1.98606	4.97345	0	0
ENSG00000130707	-1.98575	5.58794	0	0
ENSG00000257093	-1.98479	5.47242	0	0
ENSG00000156535	-1.98126	6.91178	0	0
ENSG00000089195	1.98025	5.80773	0	0
ENSG00000164976	-1.97705	5.74212	0	0
ENSG00000126368	1.97571	5.79089	0	0
ENSG00000138759	-1.97563	6.87933	0	0
ENSG00000184702	-1.97126	5.89058	0	0
ENSG00000110492	-1.95475	8.12438	0	0
ENSG00000132382	1.95288	6.15347	0	0
ENSG00000132182	-1.94942	6.12287	0	0
ENSG00000167702	-1.94442	5.04181	0	0
ENSG00000137193	-1.94235	5.10554	0	0
ENSG00000168685	1.93877	6.39957	0	0
ENSG00000100968	-1.93432	5.12566	0	0
ENSG00000144645	-1.9334	8.17904	0	0
ENSG00000084636	-1.92896	4.88389	0	0
ENSG00000113657	-1.92207	8.19112	0	0
ENSG00000166997	-1.92086	4.77503	0	0
ENSG00000119711	-1.91917	5.84853	0	0
ENSG00000083799	1.91295	6.15155	0	0
ENSG00000143333	-1.91234	5.24132	0	0
ENSG00000213694	-1.90806	5.18615	0	0
ENSG00000144867	1.90634	5.90113	0	0
ENSG00000109519	1.90545	5.59773	0	0
ENSG00000154229	-1.90507	7.97905	0	0
ENSG00000049759	1.90291	7.38243	0	0
ENSG00000117877	1.90263	5.96514	0	0
ENSG00000115758	1.90228	9.13871	0	0
ENSG00000118523	1.89724	8.76276	0	0
ENSG00000123080	-1.89699	5.36806	0	0
ENSG00000167693	-1.8935	5.11665	0	0
ENSG00000126351	-1.88975	5.37408	0	0
ENSG00000163811	1.88495	7.33351	0	0
ENSG00000189339	-1.88083	5.11019	0	0
ENSG00000188976	1.8738	7.23746	0	0
ENSG00000074590	-1.87028	6.50903	0	0
ENSG00000011028	-1.86973	8.2266	0	0
ENSG00000177706	-1.86908	4.98306	0	0
ENSG00000108947	-1.85877	4.93577	0	0
ENSG00000184792	1.85875	5.67502	0	0
ENSG00000173145	1.85827	6.37519	0	0
ENSG00000117461	-1.85625	5.48511	0	0
ENSG00000135905	1.85486	5.30903	0	0
ENSG00000048052	1.85467	6.51268	0	0
ENSG00000172638	-1.85381	5.47961	0	0
ENSG00000107554	1.85355	6.8205	0	0
ENSG00000115963	1.85174	6.49231	0	0
ENSG00000152137	1.85052	5.80405	0	0
ENSG00000099284	-1.84057	5.24726	0	0
ENSG00000132768	1.83882	6.42294	0	0
ENSG00000130766	1.83857	5.90601	0	0
ENSG00000100154	-1.83695	4.86881	0	0
ENSG00000162734	1.83681	8.84255	0	0
ENSG00000176014	1.83349	8.80153	0	0
ENSG00000053372	1.82967	6.40395	0	0
ENSG00000054793	-1.82953	6.0423	0	0
ENSG00000145632	-1.82833	6.50205	0	0
ENSG00000172379	-1.82823	5.16988	0	0
ENSG00000111252	1.82523	6.83445	0	0
ENSG00000003989	1.82373	6.16388	0	0
ENSG00000186432	1.81737	7.83518	0	0
ENSG00000189221	1.81521	5.84251	0	0
ENSG00000188643	1.8084	8.48653	0	0
ENSG00000127870	1.80716	5.97268	0	0
ENSG00000049192	1.80575	6.99692	0	0
ENSG00000087269	1.80414	5.59795	0	0
ENSG00000103485	-1.80339	5.39665	0	0
ENSG00000141458	1.79198	7.06398	0	0
ENSG00000173638	1.79169	5.98934	0	0
ENSG00000139289	-1.78998	6.99217	0	0
ENSG00000125354	-1.78935	5.24146	0	0
ENSG00000164535	1.78875	6.82867	0	0
ENSG00000187244	-1.78522	6.79162	0	0
ENSG00000142627	1.78223	6.95971	0	0
ENSG00000112578	1.78222	5.94055	0	0
ENSG00000105835	1.77996	6.85873	0	0
ENSG00000103415	1.77945	5.65291	0	0
ENSG00000160193	1.77568	5.42525	0	0
ENSG00000197498	1.77141	5.76384	0	0
ENSG00000197780	1.76727	5.35242	0	0
ENSG00000261824	-1.76695	6.6384	0	0
ENSG00000110880	1.7647	8.16211	0	0
ENSG00000110047	1.76423	6.5127	0	0
ENSG00000181026	1.76352	7.61796	0	0
ENSG00000198142	1.76166	6.24897	0	0
ENSG00000134574	-1.76099	5.61117	0	0
ENSG00000166341	-1.7502	6.54997	0	0
ENSG00000035862	-1.75016	8.22912	0	0
ENSG00000148700	-1.74952	6.59835	0	0
ENSG00000026559	1.74852	5.81649	0	0
ENSG00000129116	-1.74723	7.69362	0	0
ENSG00000119669	-1.74227	6.37891	0	0
ENSG00000164465	-1.73707	6.15869	0	0
ENSG00000182670	-1.73635	7.47144	0	0
ENSG00000143819	-1.73312	5.08343	0	0
ENSG00000157657	-1.73242	5.84012	0	0
ENSG00000168003	1.7323	8.47243	0	0
ENSG00000146426	-1.73041	5.79136	0	0
ENSG00000067445	-1.72952	6.49215	0	0
ENSG00000152223	1.72895	7.36447	0	0
ENSG00000021826	-1.7277	5.48056	0	0
ENSG00000058091	-1.72748	6.55763	0	0
ENSG00000163171	-1.72503	6.30864	0	0
ENSG00000143256	1.72467	6.41431	0	0
ENSG00000242498	-1.72358	5.69328	0	0
ENSG00000173559	1.7231	6.28112	0	0
ENSG00000164741	1.72192	6.53353	0	0
ENSG00000231290	1.72186	5.21351	0	0
ENSG00000086189	1.72162	5.43493	0	0
ENSG00000174136	1.71954	5.87879	0	0
ENSG00000168502	1.71768	6.44859	0	0
ENSG00000149485	-1.7175	7.47749	0	0
ENSG00000143061	-1.71426	6.54857	0	0
ENSG00000165801	-1.7114	7.66303	0	0
ENSG00000155363	-1.70978	6.5883	0	0
ENSG00000198355	1.7089	6.72113	0	0
ENSG00000066322	1.70736	7.29996	0	0
ENSG00000180801	-1.7032	5.78097	0	0
ENSG00000129422	-1.70041	6.25413	0	0
ENSG00000123636	-1.70019	5.77114	0	0
ENSG00000018699	1.69877	5.69702	0	0
ENSG00000021762	-1.6958	5.28185	0	0
ENSG00000169908	1.69557	7.19618	0	0
ENSG00000137309	1.69541	10.1567	0	0
ENSG00000116649	1.69034	6.9208	0	0
ENSG00000175166	1.68992	10.4269	0	0
ENSG00000065183	1.68634	6.97579	0	0
ENSG00000143384	1.68599	8.84977	0	0
ENSG00000142185	1.68527	7.0429	0	0
ENSG00000113721	-1.67741	5.46912	0	0
ENSG00000141736	-1.67686	6.54653	0	0
ENSG00000053254	-1.6746	6.39091	0	0
ENSG00000107937	1.67331	5.6964	0	0
ENSG00000105447	1.66855	6.52353	0	0
ENSG00000132603	1.66757	6.2145	0	0
ENSG00000058668	-1.66428	6.51696	0	0
ENSG00000140859	1.66345	6.99404	0	0
ENSG00000005238	1.66113	6.37334	0	0
ENSG00000164904	-1.65964	7.38688	0	0
ENSG00000116455	1.65485	6.65072	0	0
ENSG00000119655	-1.65458	7.35776	0	0
ENSG00000183723	-1.65322	5.60071	0	0
ENSG00000184117	-1.64297	6.63705	0	0
ENSG00000117122	-1.64062	6.58059	0	0
ENSG00000113645	1.63999	6.12441	0	0
ENSG00000131370	-1.63397	6.44111	0	0
ENSG00000126016	-1.63199	5.47808	0	0
ENSG00000164050	-1.62627	5.941	0	0
ENSG00000114019	1.62438	7.51849	0	0
ENSG00000123094	1.62335	6.93321	0	0
ENSG00000104635	1.62328	8.10808	0	0
ENSG00000153815	1.62309	6.38811	0	0
ENSG00000150990	1.62243	6.17644	0	0
ENSG00000164687	1.62222	6.13054	0	0
ENSG00000179222	-1.61985	8.37736	0	0
ENSG00000100029	1.61703	7.6797	0	0
ENSG00000105849	1.61583	6.17388	0	0
ENSG00000164086	1.61372	6.17914	0	0
ENSG00000080608	1.61202	5.6745	0	0
ENSG00000132361	1.60923	6.92257	0	0
ENSG00000166073	1.60808	6.67964	0	0
ENSG00000118246	1.60422	6.23007	0	0
ENSG00000154310	-1.60245	5.66379	0	0
ENSG00000102316	-1.60134	8.00632	0	0
ENSG00000136891	1.60031	6.40595	0	0
ENSG00000103187	1.59107	8.14546	0	0
ENSG00000151835	1.58586	7.85646	0	0
ENSG00000055483	1.58551	7.24662	0	0
ENSG00000073008	1.58225	6.92725	0	0
ENSG00000113460	1.58041	6.32348	0	0
ENSG00000120526	1.57995	6.27786	0	0
ENSG00000077942	-1.57976	7.06171	0	0
ENSG00000109917	1.57954	5.80537	0	0
ENSG00000187954	-1.57934	6.03873	0	0
ENSG00000117597	1.57769	6.09977	0	0
ENSG00000037474	1.57547	7.79084	0	0
ENSG00000167721	1.57509	6.94528	0	0
ENSG00000137692	1.57194	5.64658	0	0
ENSG00000120800	1.56993	6.70903	0	0
ENSG00000136718	1.56744	6.90151	0	0
ENSG00000105281	1.56612	8.21747	0	0
ENSG00000115129	-1.559	5.84871	0	0
ENSG00000109320	1.55746	6.56273	0	0
ENSG00000074047	-1.55201	6.42613	0	0
ENSG00000171444	-1.55061	5.87809	0	0
ENSG00000141076	1.54935	7.0687	0	0
ENSG00000116584	1.54806	7.17001	0	0
ENSG00000128283	1.54647	6.55748	0	0
ENSG00000104131	1.54508	7.18033	0	0
ENSG00000133316	1.54082	5.53347	0	0
ENSG00000180178	-1.54039	6.02506	0	0
ENSG00000175274	-1.53515	6.22732	0	0
ENSG00000111057	1.53501	8.36041	0	0
ENSG00000169032	1.53108	6.98452	0	0
ENSG00000122965	1.53086	6.37469	0	0
ENSG00000197256	-1.52982	6.13565	0	0
ENSG00000025772	1.52952	7.58014	0	0
ENSG00000103257	1.5286	9.34895	0	0
ENSG00000198042	1.52637	6.00456	0	0
ENSG00000072274	1.52461	9.40616	0	0
ENSG00000205336	-1.52421	6.36207	0	0
ENSG00000108561	1.52376	6.9787	0	0
ENSG00000148840	1.5204	6.93072	0	0
ENSG00000164134	1.5155	6.99393	0	0
ENSG00000126749	1.51331	5.93067	0	0
ENSG00000155438	1.51258	6.69017	0	0
ENSG00000121753	-1.51189	6.39392	0	0
ENSG00000111641	1.5104	6.7615	0	0
ENSG00000197905	1.51029	6.50558	0	0
ENSG00000155850	-1.50967	7.1027	0	0
ENSG00000109971	1.50182	11.2115	0	0
ENSG00000111371	1.50153	6.61317	0	0
ENSG00000138035	1.50121	6.7462	0	0
ENSG00000100664	1.50072	8.60025	0	0
ENSG00000057252	1.49968	6.85335	0	0
ENSG00000204394	1.49658	7.49929	0	0
ENSG00000134684	1.49657	7.96653	0	0
ENSG00000162522	-1.49637	7.28283	0	0
ENSG00000139514	1.49618	7.70221	0	0
ENSG00000130204	1.49532	7.21831	0	0
ENSG00000080824	1.49451	11.1147	0	0
ENSG00000132467	1.49362	6.70612	0	0
ENSG00000115310	1.49316	8.95723	0	0
ENSG00000162909	1.48997	9.17464	0	0
ENSG00000156011	-1.48747	6.61597	0	0
ENSG00000067334	1.48725	6.83135	0	0
ENSG00000137955	1.48562	7.0096	0	0
ENSG00000163513	1.48525	7.53764	0	0
ENSG00000158089	1.48396	5.8626	0	0
ENSG00000101150	1.48186	6.70465	0	0
ENSG00000100418	1.4809	5.98388	0	0
ENSG00000164163	1.47877	7.39504	0	0
ENSG00000198604	1.47702	6.702	0	0
ENSG00000173821	-1.46567	8.41207	0	0
ENSG00000108679	-1.46517	7.9874	0	0
ENSG00000144381	1.46517	9.86933	0	0
ENSG00000120705	1.46208	7.51216	0	0
ENSG00000138074	1.45892	7.30063	0	0
ENSG00000168077	-1.45885	6.79033	0	0
ENSG00000158555	1.45581	6.49569	0	0
ENSG00000154358	-1.45382	6.71044	0	0
ENSG00000065911	1.45289	8.29195	0	0
ENSG00000161813	1.45113	6.97771	0	0
ENSG00000068366	1.44885	5.96881	0	0
ENSG00000143322	1.44349	8.21831	0	0
ENSG00000197170	1.44276	7.22617	0	0
ENSG00000105821	1.44108	6.32122	0	0
ENSG00000076043	1.44079	6.96306	0	0
ENSG00000029153	1.4398	6.68411	0	0
ENSG00000170017	1.43671	8.75163	0	0
ENSG00000119326	1.43291	7.33462	0	0
ENSG00000148834	1.43278	6.45708	0	0
ENSG00000124920	-1.43242	6.83807	0	0
ENSG00000113407	1.41988	8.70679	0	0
ENSG00000139083	-1.41256	6.11975	0	0
ENSG00000245532	-1.41256	8.78094	0	0
ENSG00000011007	1.41142	7.12465	0	0
ENSG00000137547	1.4113	5.98822	0	0
ENSG00000115762	1.40894	7.83612	0	0
ENSG00000204217	-1.40855	6.99103	0	0
ENSG00000114648	1.40837	6.24732	0	0
ENSG00000146648	1.40757	6.25462	0	0
ENSG00000168487	-1.40357	5.89269	0	0
ENSG00000147130	-1.40183	6.81401	0	0
ENSG00000170854	1.39768	5.72074	0	0
ENSG00000163938	1.39691	6.72772	0	0
ENSG00000142207	1.39589	7.21783	0	0
ENSG00000070214	-1.39415	6.43962	0	0
ENSG00000101236	-1.38931	6.46487	0	0
ENSG00000107949	1.38804	6.79171	0	0
ENSG00000050165	-1.38764	7.38627	0	0
ENSG00000104695	1.38487	6.77442	0	0
ENSG00000171992	-1.38251	7.46929	0	0
ENSG00000172927	1.37986	7.62649	0	0
ENSG00000205476	1.37652	6.93528	0	0
ENSG00000090006	-1.37618	7.66187	0	0
ENSG00000171490	1.37594	8.03445	0	0
ENSG00000091527	1.37592	8.47481	0	0
ENSG00000151465	1.37276	6.89604	0	0
ENSG00000023330	1.3725	6.30766	0	0
ENSG00000166197	1.36958	7.39968	0	0
ENSG00000101654	1.36502	8.23308	0	0
ENSG00000148843	1.36494	7.13599	0	0
ENSG00000198911	-1.36284	7.71276	0	0
ENSG00000155090	1.3586	6.79729	0	0
ENSG00000122140	1.3555	6.44916	0	0
ENSG00000124831	1.35399	7.43762	0	0
ENSG00000164934	1.3533	7.44962	0	0
ENSG00000126226	1.35319	7.06946	0	0
ENSG00000100522	1.35242	7.31145	0	0
ENSG00000116005	-1.35106	6.60787	0	0
ENSG00000197903	1.34956	7.69633	0	0
ENSG00000100138	1.34928	6.98271	0	0
ENSG00000109133	1.34885	6.9785	0	0
ENSG00000108829	1.34763	8.1265	0	0
ENSG00000182199	1.34141	7.67535	0	0
ENSG00000073792	1.34029	7.68158	0	0
ENSG00000173546	1.33884	7.1053	0	0
ENSG00000125630	1.33297	6.67276	0	0
ENSG00000110619	1.32687	7.0435	0	0
ENSG00000198431	1.32598	8.04338	0	0
ENSG00000113013	1.32026	8.90128	0	0
ENSG00000134697	1.32017	6.94379	0	0
ENSG00000055044	1.31912	7.63867	0	0
ENSG00000204054	-1.31627	6.78471	0	0
ENSG00000156471	1.31609	6.60016	0	0
ENSG00000108010	1.31404	6.51275	0	0
ENSG00000169992	-1.31101	6.71715	0	0
ENSG00000087095	1.30524	6.13265	0	0
ENSG00000161638	1.30307	8.39718	0	0
ENSG00000155380	1.30262	7.5797	0	0
ENSG00000197321	-1.29784	6.9305	0	0
ENSG00000066697	1.29723	6.77908	0	0
ENSG00000114738	1.29663	7.13927	0	0
ENSG00000135916	-1.29639	7.3078	0	0
ENSG00000103342	1.29437	7.90068	0	0
ENSG00000169180	1.29429	7.48326	0	0
ENSG00000131467	1.29421	7.86562	0	0
ENSG00000125952	1.29268	6.86493	0	0
ENSG00000105401	1.29112	7.37575	0	0
ENSG00000167601	1.28957	9.44268	0	0
ENSG00000241945	1.28708	6.79422	0	0
ENSG00000134954	1.28642	7.39442	0	0
ENSG00000089159	1.28594	8.08905	0	0
ENSG00000106571	-1.28237	6.77793	0	0
ENSG00000130826	1.27742	7.83985	0	0
ENSG00000171793	1.27601	7.71648	0	0
ENSG00000108861	1.27511	7.40413	0	0
ENSG00000049246	-1.2749	6.5645	0	0
ENSG00000112655	-1.27091	6.89586	0	0
ENSG00000100554	1.26637	7.42013	0	0
ENSG00000131016	1.26259	8.15278	0	0
ENSG00000120694	1.26189	8.50857	0	0
ENSG00000136271	1.26041	7.2603	0	0
ENSG00000106263	1.25732	9.9099	0	0
ENSG00000105426	-1.25502	7.30083	0	0
ENSG00000177606	1.25499	7.36611	0	0
ENSG00000156515	1.24593	8.00443	0	0
ENSG00000136930	1.24492	7.08753	0	0
ENSG00000167553	1.24063	9.85863	0	0
ENSG00000110427	1.2384	7.00111	0	0
ENSG00000134001	1.23622	8.71469	0	0
ENSG00000019144	-1.23574	7.12484	0	0
ENSG00000063660	-1.23268	8.82759	0	0
ENSG00000170515	1.23035	8.0794	0	0
ENSG00000169764	-1.22577	7.92462	0	0
ENSG00000133026	-1.22305	7.51363	0	0
ENSG00000106105	1.21661	9.1194	0	0
ENSG00000041982	1.20861	9.9282	0	0
ENSG00000184575	1.20757	7.95756	0	0
ENSG00000088205	1.20715	7.95572	0	0
ENSG00000094916	-1.20696	8.34232	0	0
ENSG00000147394	1.20581	7.31542	0	0
ENSG00000100462	1.20225	7.39633	0	0
ENSG00000113140	-1.20083	10.4868	0	0
ENSG00000108175	-1.20024	7.09164	0	0
ENSG00000177311	1.20024	7.30016	0	0
ENSG00000020577	1.19434	7.1163	0	0
ENSG00000143398	1.18687	7.43529	0	0
ENSG00000121579	1.18593	8.45689	0	0
ENSG00000119285	1.17977	7.63339	0	0
ENSG00000171552	1.1782	7.32735	0	0
ENSG00000023734	1.17477	7.86414	0	0
ENSG00000101294	1.16501	7.38523	0	0
ENSG00000139998	-1.16082	7.11546	0	0
ENSG00000124571	1.149	7.48592	0	0
ENSG00000180398	1.1474	8.92487	0	0
ENSG00000137054	1.14458	7.09498	0	0
ENSG00000115053	1.14243	10.2669	0	0
ENSG00000139926	1.13778	8.28236	0	0
ENSG00000004478	1.13453	8.92946	0	0
ENSG00000147381	1.13348	7.71904	0	0
ENSG00000115233	1.13115	7.47083	0	0
ENSG00000166226	1.12915	8.45516	0	0
ENSG00000101361	1.12418	7.9644	0	0
ENSG00000108270	1.12024	7.23495	0	0
ENSG00000092820	1.11353	8.31937	0	0
ENSG00000175215	-1.11273	8.01823	0	0
ENSG00000143106	1.10196	7.75632	0	0
ENSG00000136261	1.09314	7.77995	0	0
ENSG00000197102	1.08391	9.8235	0	0
ENSG00000146223	1.08333	7.77833	0	0
ENSG00000185567	-1.07247	7.87349	0	0
ENSG00000177469	1.0601	9.18695	0	0
ENSG00000120438	1.03962	8.85821	0	0
ENSG00000145934	-1.03053	7.88915	0	0
ENSG00000169714	1.01648	8.11658	0	0
ENSG00000170027	1.00611	8.43265	0	0
ENSG00000090621	1.00353	8.1649	0	0
ENSG00000096384	0.99566	11.6949	0	0
ENSG00000170606	0.989948	8.99595	0	0
ENSG00000265019	1.92744	4.6448	1.97626258336499e-323	4.0019317313141e-322
ENSG00000145431	-1.7061	5.29973	1.97626258336499e-323	4.0019317313141e-322
ENSG00000125753	1.27344	7.39295	3.95252516672997e-323	8.05327002721232e-322
ENSG00000005100	1.34679	6.38667	4.94065645841247e-323	1.00295326105773e-321
ENSG00000135424	-2.00173	4.91324	6.91691904177745e-323	1.40314643418914e-321
ENSG00000115761	1.28653	6.62974	8.89318162514244e-323	1.80333960732055e-321
ENSG00000165733	1.07581	8.23209	1.87744945419674e-322	3.8043054729776e-321
ENSG00000111145	1.12256	7.37981	1.39326512127232e-321	2.81864450952431e-320
ENSG00000259129	-2.34807	4.34889	1.86756814127991e-321	3.77367340293544e-320
ENSG00000109099	-1.33872	6.09498	2.74700499087733e-321	5.54440467763047e-320
ENSG00000140105	1.28886	6.57962	2.9742751879643e-321	5.99598067792937e-320
ENSG00000204869	-5.78725	2.94565	3.32012114005318e-321	6.68569631952375e-320
ENSG00000165323	2.11262	4.77823	4.0019317313141e-321	8.04931750204559e-320
ENSG00000114315	-1.89051	5.07351	2.09286207578352e-320	4.20469627236734e-319
ENSG00000175792	1.18265	6.89342	2.32408479803722e-320	4.6638808836122e-319
ENSG00000136156	-1.20486	6.8562	2.69364590112648e-320	5.39929759744689e-319
ENSG00000159176	1.17372	7.66003	5.6896599775078e-320	1.13916715961616e-318
ENSG00000179242	1.58959	6.3688	5.556459879389e-319	1.11122873547513e-317
ENSG00000204580	-1.62054	5.48685	2.75654045784207e-318	5.50648019865569e-317
ENSG00000062716	-1.04717	8.65119	8.51672336563724e-318	1.69936759289812e-316
ENSG00000149591	1.94028	5.46065	1.13491918319322e-317	2.26196236711295e-316
ENSG00000225614	-4.00585	3.21738	1.28159689806492e-317	2.55139728714348e-316
ENSG00000197183	-1.49963	5.65561	2.90516824981791e-317	5.77703094157088e-316
ENSG00000160214	1.41059	6.10838	4.20615574228516e-317	8.35460797678245e-316
ENSG00000169136	1.47588	5.52563	4.81859259995093e-317	9.56024050316296e-316
ENSG00000128266	-2.2944	4.28325	3.39909116009407e-316	6.7362757959511e-315
ENSG00000141378	1.33365	6.07431	3.8120900701066e-316	7.54621536095731e-315
ENSG00000054965	-1.23494	6.91499	2.46493022606078e-315	4.87394047734333e-314
ENSG00000111300	1.366	6.01494	2.67323595048365e-315	5.27986703674411e-314
ENSG00000125740	4.67567	3.21577	3.83345610694333e-315	7.56287359645077e-314
ENSG00000108592	1.13372	7.53294	4.63977305911782e-315	9.14332780915318e-314
ENSG00000185989	1.6784	5.59873	6.95056158225679e-315	1.36816728492418e-313
ENSG00000185298	1.4306	6.38733	7.13935134806035e-315	1.40375192216172e-313
ENSG00000090273	1.1617	7.76659	3.98349529526151e-314	7.82363834949857e-313
ENSG00000110768	1.19588	6.3536	1.10821174307499e-313	2.17410543414689e-312
ENSG00000130935	1.19312	7.08634	2.33561629515181e-313	4.57691967279368e-312
ENSG00000117602	-1.96496	4.62313	3.68555773817097e-313	7.21422190111685e-312
ENSG00000115816	1.26637	7.10359	7.12435994341727e-313	1.39298729741867e-311
ENSG00000079263	2.62257	4.14374	1.07158343922531e-312	2.09287293999854e-311
ENSG00000076513	1.74897	5.28122	4.23552998297097e-312	8.26305676744653e-311
ENSG00000240476	1.4141	5.87094	9.2454188745754e-312	1.8016740073825e-310
ENSG00000145391	1.13055	7.13741	1.34714840636387e-311	2.62229921456541e-310
ENSG00000006210	-1.92325	4.70962	2.33128216783917e-311	4.5329336624167e-310
ENSG00000164045	1.38481	6.2319	2.35598136307397e-311	4.57587998887949e-310
ENSG00000103326	1.54338	6.27972	4.15283449052314e-311	8.05686682607693e-310
ENSG00000174173	1.50342	5.61413	6.4402914272018e-311	0
ENSG00000170454	-1.59324	5.55626	3.24419990413616e-310	0
ENSG00000150753	0.971209	9.52731	6.77171778297418e-310	0
ENSG00000242372	1.29049	6.51785	0	2.72156e-308
ENSG00000125977	1.06215	7.29091	0	3.70346e-308
ENSG00000101160	-1.10159	7.6572	0	5.04425e-308
ENSG00000089250	1.71444	5.19205	0	2.28472e-307
ENSG00000101146	1.15472	6.88001	6.50197e-308	1.25036e-306
ENSG00000123933	-2.52389	4.82361	2.02722e-307	3.89418e-306
ENSG00000136830	1.1871	7.39795	4.68137e-307	8.9828e-306
ENSG00000156261	0.933043	9.76258	7.61801e-307	1.46017e-305
ENSG00000226137	-1.49679	6.43225	1.50493e-306	2.8814e-305
ENSG00000144136	0.952334	8.64724	1.86138e-306	3.55999e-305
ENSG00000214357	-1.41844	5.9698	2.30425e-306	4.4022e-305
ENSG00000145730	-1.09035	7.85005	7.14744e-306	1.36401e-304
ENSG00000218336	-1.02305	7.46249	1.34892e-305	2.57145e-304
ENSG00000170581	-1.35453	6.16832	1.75522e-305	3.34236e-304
ENSG00000120051	3.27875	3.3887	1.93239e-305	3.67574e-304
ENSG00000117475	1.62281	5.56994	2.06172e-305	3.91748e-304
ENSG00000087494	2.76232	3.68092	9.79198e-305	1.85857e-303
ENSG00000240108	1.54399	5.38301	1.48619e-304	2.81781e-303
ENSG00000213719	1.23118	8.28219	2.00173e-304	3.79117e-303
ENSG00000116120	1.19298	6.76281	2.94617e-304	5.57385e-303
ENSG00000152127	1.02783	7.75752	3.69056e-303	6.97465e-302
ENSG00000243701	-2.37639	4.32623	1.45064e-302	2.73855e-301
ENSG00000138413	-1.26796	6.18316	3.10674e-302	5.85866e-301
ENSG00000134440	1.08703	7.7702	1.51534e-301	2.85454e-300
ENSG00000075785	1.08405	7.89844	1.52412e-301	2.86799e-300
ENSG00000164933	1.53011	6.0934	2.14169e-301	4.02577e-300
ENSG00000213593	1.17206	6.66336	2.26729e-301	4.25731e-300
ENSG00000129055	1.31442	6.20655	3.52821e-301	6.61785e-300
ENSG00000154217	3.14214	3.53484	6.30839e-301	1.182e-299
ENSG00000173545	1.59993	5.41853	7.81485e-301	1.4627e-299
ENSG00000197989	1.85744	4.74807	1.78395e-300	3.33543e-299
ENSG00000213585	0.963896	8.40019	2.20377e-300	4.11597e-299
ENSG00000188153	-2.37325	4.08217	3.04251e-300	5.67644e-299
ENSG00000159200	1.44091	5.61592	5.51899e-300	1.02859e-298
ENSG00000155980	-2.27378	4.36865	9.84118e-300	1.83217e-298
ENSG00000181061	1.2253	6.62456	1.10241e-299	2.05022e-298
ENSG00000103194	1.09698	7.16613	1.4723e-299	2.73524e-298
ENSG00000163376	3.73272	3.19502	3.03565e-299	5.63365e-298
ENSG00000164199	-1.89671	5.13778	9.48561e-299	1.7585e-297
ENSG00000109790	-1.20949	6.75092	1.50573e-298	2.78847e-297
ENSG00000109079	1.2136	6.9861	2.07239e-298	3.83381e-297
ENSG00000128272	1.15769	8.9165	2.38538e-298	4.40818e-297
ENSG00000249859	1.43605	5.46247	4.11151e-298	7.59004e-297
ENSG00000177990	2.08627	4.65382	5.51e-298	1.0161e-296
ENSG00000189306	1.24318	6.76662	4.75991e-297	8.76855e-296
ENSG00000100401	1.03928	8.4171	5.93199e-297	1.09162e-295
ENSG00000141401	-2.67828	3.99729	6.19162e-297	1.13821e-295
ENSG00000172115	1.47908	8.29535	3.74277e-296	6.87313e-295
ENSG00000170004	-1.04798	8.40404	1.62331e-295	2.97788e-294
ENSG00000101004	-1.86733	4.98205	8.36404e-295	1.53274e-293
ENSG00000130522	-1.62356	5.36667	1.15856e-294	2.12087e-293
ENSG00000140941	1.21765	6.96109	1.86723e-294	3.41462e-293
ENSG00000259207	-3.20659	3.36792	2.54758e-294	4.65392e-293
ENSG00000197451	0.996445	7.77231	3.75794e-294	6.85786e-293
ENSG00000112175	-1.80152	5.37001	1.48068e-293	2.69927e-292
ENSG00000112414	1.82066	5.15768	4.17071e-293	7.59528e-292
ENSG00000136810	1.08698	6.82238	1.98696e-292	3.61469e-291
ENSG00000125912	1.2482	6.72589	2.86916e-292	5.21419e-291
ENSG00000109534	1.57668	5.52803	3.33881e-292	6.06142e-291
ENSG00000012171	-2.75686	3.97118	4.45264e-292	8.07513e-291
ENSG00000184674	-1.34183	5.77132	1.35246e-291	2.45022e-290
ENSG00000107815	1.69728	5.35904	4.4632e-291	8.07756e-290
ENSG00000146592	1.2742	7.25926	7.44387e-291	1.34581e-289
ENSG00000205268	-1.49703	5.52513	1.26589e-290	2.28631e-289
ENSG00000185565	-4.28075	3.26685	2.13898e-290	3.85919e-289
ENSG00000106991	1.95566	5.08951	3.01101e-290	5.42694e-289
ENSG00000198455	-1.43268	5.63842	6.45166e-290	1.16163e-288
ENSG00000076706	1.05905	7.86364	4.38932e-289	7.89491e-288
ENSG00000112996	1.29024	5.97921	4.90842e-289	8.81955e-288
ENSG00000099139	-1.50155	5.40864	6.10412e-289	1.09568e-287
ENSG00000060138	1.05728	8.37623	7.3728e-289	1.32205e-287
ENSG00000111845	1.64374	5.06387	8.21065e-289	1.47078e-287
ENSG00000133065	1.16941	6.84862	1.0424e-288	1.86535e-287
ENSG00000113575	1.04891	7.08767	1.84461e-288	3.29752e-287
ENSG00000168439	0.949015	8.75368	4.04026e-288	7.21521e-287
ENSG00000123342	1.68639	5.27055	4.70724e-288	8.39777e-287
ENSG00000089048	1.57158	5.93178	4.74147e-288	8.45024e-287
ENSG00000138641	-1.76672	4.73784	1.41266e-287	2.51508e-286
ENSG00000074370	-4.02106	2.97018	6.65705e-287	1.18401e-285
ENSG00000106976	-1.17698	6.51595	9.62147e-287	1.70952e-285
ENSG00000177192	1.58539	5.41361	2.2378e-286	3.97203e-285
ENSG00000114686	1.10537	7.0447	4.56386e-286	8.09253e-285
ENSG00000070371	-1.64537	5.4509	4.59942e-286	8.14735e-285
ENSG00000164171	1.20453	6.50685	1.7475e-285	3.09236e-284
ENSG00000142634	1.28361	6.76805	3.19359e-285	5.64567e-284
ENSG00000124789	1.08221	6.89298	4.47983e-285	7.91151e-284
ENSG00000051108	1.15613	6.42732	4.51985e-285	7.97414e-284
ENSG00000141510	-1.42167	5.58462	3.61821e-284	6.377e-283
ENSG00000103423	1.1783	6.36989	3.83567e-284	6.75348e-283
ENSG00000105088	-1.59463	5.31387	5.54123e-284	9.74667e-283
ENSG00000094631	-1.30654	6.23637	7.22426e-284	1.26943e-282
ENSG00000084731	-1.37911	5.89849	7.71801e-284	1.35483e-282
ENSG00000197385	-1.91563	4.5707	1.25189e-283	2.19537e-282
ENSG00000266714	-4.6489	2.84445	2.07398e-283	3.63341e-282
ENSG00000070669	1.1309	7.03705	4.16191e-283	7.28397e-282
ENSG00000157510	1.44109	5.60694	9.80125e-283	1.71365e-281
ENSG00000151576	1.33009	6.1482	1.1605e-282	2.02701e-281
ENSG00000162618	2.35272	4.1411	1.8938e-282	3.30453e-281
ENSG00000155760	-1.67589	5.00888	2.12144e-282	3.69806e-281
ENSG00000137868	-2.18818	4.28785	2.39292e-282	4.16716e-281
ENSG00000117174	1.6258	5.56915	3.66508e-282	6.37623e-281
ENSG00000160094	-3.1067	3.46064	5.98677e-281	1.0405e-279
ENSG00000141522	1.17859	9.02419	6.22804e-281	1.08136e-279
ENSG00000125257	1.44727	5.65639	1.03247e-280	1.79087e-279
ENSG00000120949	3.41243	3.36101	2.81077e-280	4.8706e-279
ENSG00000177732	-1.26734	6.53287	3.01282e-280	5.21557e-279
ENSG00000171368	-2.61547	3.77635	8.43378e-280	1.45855e-278
ENSG00000078053	-2.13443	4.50172	1.36693e-279	2.36167e-278
ENSG00000130038	1.33352	5.71289	2.01108e-279	3.47114e-278
ENSG00000172731	1.07357	7.46321	5.60469e-279	9.66423e-278
ENSG00000073331	-1.6916	4.86702	8.11259e-279	1.39749e-277
ENSG00000130517	-1.85384	4.48366	1.68939e-278	2.90732e-277
ENSG00000127080	1.61717	5.17133	1.96636e-278	3.38064e-277
ENSG00000188501	-1.34073	5.98619	5.44616e-278	9.35404e-277
ENSG00000004399	-1.24396	6.69837	1.03844e-277	1.78182e-276
ENSG00000071051	-1.18035	6.53881	1.58147e-277	2.71094e-276
ENSG00000196739	1.52372	5.81727	2.25044e-277	3.85391e-276
ENSG00000169896	6.44173	2.49643	2.68765e-277	4.59813e-276
ENSG00000169251	1.36756	6.2239	2.90307e-277	4.96185e-276
ENSG00000135763	1.30657	6.12869	4.65689e-277	7.95167e-276
ENSG00000233521	-3.94883	2.95058	1.42004e-276	2.42236e-275
ENSG00000132341	0.914274	9.33796	1.75974e-276	2.99892e-275
ENSG00000163430	-0.921627	9.02911	2.62419e-276	4.46776e-275
ENSG00000164484	1.57855	5.61014	4.08045e-276	6.94033e-275
ENSG00000181610	1.15525	6.35684	6.22255e-276	1.05735e-274
ENSG00000152078	-2.44064	4.44198	7.61614e-276	1.2929e-274
ENSG00000004455	0.985824	7.54448	9.33456e-276	1.58308e-274
ENSG00000131094	-1.34621	6.08808	1.04617e-275	1.77253e-274
ENSG00000186591	-1.2016	6.08738	1.34845e-275	2.28246e-274
ENSG00000090530	-1.56022	5.06016	2.2128e-275	3.74189e-274
ENSG00000135750	-1.96754	4.69214	2.79083e-275	4.71482e-274
ENSG00000082497	-1.39218	5.79176	4.50483e-275	7.60309e-274
ENSG00000177410	1.18815	6.22646	1.26322e-274	2.12997e-273
ENSG00000119705	1.27266	6.38694	2.95115e-274	4.97126e-273
ENSG00000151014	2.26673	4.52341	4.17585e-274	7.02754e-273
ENSG00000158270	-2.21109	4.25217	4.65393e-274	7.82458e-273
ENSG00000084623	0.967731	8.4304	1.11843e-273	1.8786e-272
ENSG00000166012	1.25709	7.58288	1.18673e-273	1.99141e-272
ENSG00000056097	1.0056	7.98664	1.26111e-273	2.11421e-272
ENSG00000033050	1.24949	5.86404	1.87374e-273	3.13825e-272
ENSG00000113742	2.01926	5.25216	2.64536e-273	4.42637e-272
ENSG00000163597	1.04579	7.234	3.63265e-273	6.07256e-272
ENSG00000092051	-1.16853	6.34776	4.93326e-273	8.23888e-272
ENSG00000214706	1.34911	6.66169	4.96235e-273	8.27956e-272
ENSG00000142227	1.21299	6.82733	8.13618e-273	1.35621e-271
ENSG00000084073	1.31044	6.64964	1.14594e-272	1.90834e-271
ENSG00000134375	1.23049	6.5094	1.18605e-272	1.97325e-271
ENSG00000135372	1.15697	6.79599	1.62583e-272	2.70237e-271
ENSG00000143367	1.44923	6.23739	2.74791e-272	4.56309e-271
ENSG00000103064	1.16222	6.63673	2.92739e-272	4.85653e-271
ENSG00000067836	-2.40599	4.30015	5.40501e-272	8.95841e-271
ENSG00000012232	1.02546	7.6747	8.01209e-272	1.32669e-270
ENSG00000160208	0.964799	7.43895	1.36208e-271	2.25329e-270
ENSG00000146731	0.882457	9.59305	3.61314e-271	5.97156e-270
ENSG00000108883	0.906914	8.10069	1.19064e-270	1.96596e-269
ENSG00000012779	-3.01626	3.5701	1.41351e-270	2.33176e-269
ENSG00000166444	-1.44863	5.49113	7.65241e-270	1.26117e-268
ENSG00000128059	1.19498	6.6684	1.29316e-269	2.12922e-268
ENSG00000040608	-2.58576	4.04186	1.89666e-269	3.11996e-268
ENSG00000136840	1.59248	4.94065	1.98213e-269	3.25749e-268
ENSG00000184384	-2.13401	4.33027	2.22286e-269	3.6497e-268
ENSG00000263574	9.25041	2.2362	2.40989e-269	3.95308e-268
ENSG00000133657	1.09033	8.52305	2.8529e-269	4.6754e-268
ENSG00000104805	-1.03019	7.5009	3.44023e-269	5.63266e-268
ENSG00000132507	1.15806	9.0996	4.27355e-269	6.99051e-268
ENSG00000117410	1.28817	6.88575	2.17048e-268	3.54708e-267
ENSG00000169302	-2.78689	3.75086	5.92487e-268	9.67361e-267
ENSG00000182985	-1.27242	5.87533	6.57515e-268	1.07253e-266
ENSG00000132589	-1.33052	6.089	7.52123e-268	1.22572e-266
ENSG00000184886	1.2096	6.26877	7.95613e-268	1.29539e-266
ENSG00000104518	-1.46022	6.00433	1.37128e-267	2.23059e-266
ENSG00000120885	-1.04569	8.9019	5.92136e-267	9.62304e-266
ENSG00000178105	1.31469	5.88115	6.3043e-267	1.02359e-265
ENSG00000109332	0.968137	8.43362	1.11394e-266	1.80696e-265
ENSG00000160124	1.63116	4.91198	1.79867e-266	2.91497e-265
ENSG00000165795	-1.92575	4.64042	2.46021e-266	3.9834e-265
ENSG00000188352	1.37906	5.49145	3.57879e-266	5.78918e-265
ENSG00000219438	-1.36029	5.94223	4.1717e-266	6.74207e-265
ENSG00000168259	1.00849	7.06112	6.54169e-266	1.05626e-264
ENSG00000104980	1.36602	5.58841	7.0815e-266	1.14237e-264
ENSG00000156697	1.42482	5.32177	7.9651e-266	1.28372e-264
ENSG00000069849	1.05349	6.81699	1.09426e-265	1.76198e-264
ENSG00000107404	1.40792	6.18816	1.10461e-265	1.77702e-264
ENSG00000197496	-2.95886	3.42177	2.51547e-265	4.04298e-264
ENSG00000180957	1.0475	6.89473	4.4107e-265	7.0826e-264
ENSG00000150630	2.23905	3.93292	4.63866e-265	7.44183e-264
ENSG00000196756	1.9827	4.22647	9.21101e-265	1.47637e-263
ENSG00000140022	-1.85461	4.569	1.00825e-264	1.61458e-263
ENSG00000162551	2.70493	3.58093	2.67283e-264	4.27628e-263
ENSG00000108671	1.01606	7.91627	3.83119e-264	6.12396e-263
ENSG00000158560	-3.23758	3.26056	3.84916e-264	6.14707e-263
ENSG00000160298	-1.47788	5.3923	4.44994e-264	7.10004e-263
ENSG00000065427	0.889102	8.09614	8.20368e-264	1.30774e-262
ENSG00000134686	1.04969	7.04679	1.67332e-263	2.66499e-262
ENSG00000115008	6.83663	2.52895	4.12153e-263	6.55814e-262
ENSG00000006652	1.33773	5.7986	5.15272e-263	8.19151e-262
ENSG00000189120	2.44964	4.03178	5.26212e-263	8.35785e-262
ENSG00000106537	-1.9742	4.44002	5.82875e-263	9.24945e-262
ENSG00000151474	1.33205	6.59535	7.75138e-263	1.22893e-261
ENSG00000158292	-2.39786	3.88293	9.8378e-263	1.5583e-261
ENSG00000177045	-2.34709	3.97009	3.83927e-262	6.07589e-261
ENSG00000134058	1.48179	5.56564	5.37541e-262	8.49926e-261
ENSG00000132963	1.14968	6.43313	6.35201e-262	1.00343e-260
ENSG00000089327	1.25444	7.14544	9.89121e-262	1.56112e-260
ENSG00000100219	1.08086	6.84463	1.89001e-261	2.9803e-260
ENSG00000171346	3.69863	3.03039	2.1081e-261	3.3212e-260
ENSG00000115380	-1.33066	7.07113	1.05262e-260	1.65685e-259
ENSG00000168374	0.940283	7.38242	3.74462e-260	5.88886e-259
ENSG00000100433	-4.87025	2.76884	1.08166e-259	1.69952e-258
ENSG00000148175	1.36346	5.47182	2.02776e-259	3.18319e-258
ENSG00000183248	-3.54791	3.24587	3.113e-259	4.88242e-258
ENSG00000133030	1.02837	8.68991	6.96708e-259	1.09174e-257
ENSG00000086061	0.927389	9.1313	7.16225e-259	1.12132e-257
ENSG00000092096	-2.21195	4.11524	9.46712e-259	1.48084e-257
ENSG00000109819	-2.71182	3.56762	2.1046e-258	3.28907e-257
ENSG00000180340	-1.76474	4.9133	2.27071e-258	3.5455e-257
ENSG00000168887	-1.34305	5.75055	3.64582e-258	5.68754e-257
ENSG00000181104	-2.42616	4.09572	8.14168e-258	1.26899e-256
ENSG00000166411	1.2874	6.23399	8.23457e-258	1.28232e-256
ENSG00000100577	-1.22521	6.02338	3.40744e-257	5.30151e-256
ENSG00000165644	-2.30854	4.09985	6.79923e-257	1.05693e-255
ENSG00000175550	1.19574	7.2761	2.02164e-256	3.13981e-255
ENSG00000145911	2.29829	4.20848	3.46141e-256	5.37116e-255
ENSG00000253500	8.65532	2.32151	4.29438e-256	6.6578e-255
ENSG00000113356	2.58768	4.71628	6.32633e-256	9.79938e-255
ENSG00000139329	-3.02726	3.21545	1.81068e-255	2.80224e-254
ENSG00000151929	1.25526	6.12962	2.04297e-255	3.15895e-254
ENSG00000019186	2.04455	4.3544	4.05222e-255	6.26022e-254
ENSG00000173674	1.33864	5.81906	1.29911e-254	2.00521e-253
ENSG00000120322	-2.51291	3.65597	2.38852e-254	3.68349e-253
ENSG00000056998	-2.38809	3.84272	4.75268e-254	7.32297e-253
ENSG00000155189	1.32232	6.11351	8.83499e-254	1.36011e-252
ENSG00000173281	-1.73356	4.64154	1.24617e-253	1.91674e-252
ENSG00000173153	1.40558	5.47923	1.58907e-253	2.44201e-252
ENSG00000156804	-1.71009	4.60298	2.19546e-253	3.37093e-252
ENSG00000171453	1.36049	5.46222	2.24491e-253	3.44383e-252
ENSG00000108559	1.09825	6.25158	4.59615e-253	7.04461e-252
ENSG00000101310	1.16542	6.20145	5.18213e-253	7.93581e-252
ENSG00000103479	-1.10324	6.36415	8.1231e-253	1.24287e-251
ENSG00000100575	1.30361	5.5732	1.19332e-252	1.82424e-251
ENSG00000105516	-2.19214	4.2148	1.24028e-252	1.89438e-251
ENSG00000132463	0.931387	7.64914	1.34581e-252	2.05376e-251
ENSG00000187522	1.32258	6.21822	1.67683e-252	2.55669e-251
ENSG00000163874	2.01076	4.65902	2.34533e-252	3.57286e-251
ENSG00000095794	1.52712	5.07828	2.70816e-252	4.12201e-251
ENSG00000140263	1.33146	5.49469	3.07419e-252	4.67506e-251
ENSG00000146278	-2.05592	4.28793	4.14383e-252	6.29626e-251
ENSG00000104907	1.60795	5.118	1.2861e-251	1.95245e-250
ENSG00000085415	0.938555	7.65051	2.17972e-251	3.3062e-250
ENSG00000143195	-1.133	6.28832	4.54416e-251	6.88661e-250
ENSG00000128340	2.42491	4.04552	8.66549e-251	1.31211e-249
ENSG00000105223	-1.24732	6.08061	1.33958e-250	2.02661e-249
ENSG00000162378	-1.46143	5.46376	1.92134e-250	2.90423e-249
ENSG00000121210	-1.43883	5.29227	2.60463e-250	3.93367e-249
ENSG00000198561	-0.888825	8.06232	3.20932e-250	4.84274e-249
ENSG00000258791	5.9424	2.45345	3.59557e-250	5.42089e-249
ENSG00000049249	3.02128	3.42269	7.42578e-250	1.11859e-248
ENSG00000109654	-2.21806	4.11589	7.53802e-250	1.13452e-248
ENSG00000135625	7.80748	2.57372	9.7759e-250	1.47008e-248
ENSG00000178607	1.75676	5.28221	1.5848e-249	2.38114e-248
ENSG00000198900	1.00679	7.57983	1.95221e-249	2.93065e-248
ENSG00000144724	0.963775	7.10552	2.14064e-249	3.21078e-248
ENSG00000247626	2.14631	4.09857	2.79044e-249	4.18184e-248
ENSG00000142864	0.947161	8.77789	2.87606e-249	4.30647e-248
ENSG00000162851	1.56169	4.95231	4.64454e-249	6.94856e-248
ENSG00000141101	1.26692	5.92814	5.34658e-249	7.99204e-248
ENSG00000164647	2.0949	4.32502	5.80178e-249	8.66508e-248
ENSG00000197444	-1.40763	5.37014	2.00001e-248	2.98452e-247
ENSG00000182010	-1.50658	5.37752	2.47064e-248	3.68366e-247
ENSG00000108021	0.971545	7.85151	2.58145e-248	3.84562e-247
ENSG00000178031	2.21658	4.23282	1.00083e-247	1.48968e-246
ENSG00000169231	-1.68816	4.58989	2.92811e-247	4.35463e-246
ENSG00000213401	1.03722	6.81633	5.08e-247	7.54847e-246
ENSG00000158417	1.0785	8.408	1.01649e-246	1.50914e-245
ENSG00000110172	1.29345	7.04181	1.94485e-246	2.885e-245
ENSG00000137936	1.31008	5.60188	2.18732e-246	3.24194e-245
ENSG00000148229	1.02398	6.97777	4.99409e-246	7.39573e-245
ENSG00000140030	6.77542	2.17041	6.00414e-246	8.884e-245
ENSG00000116260	1.01699	8.24004	1.15172e-245	1.70269e-244
ENSG00000085063	0.880296	8.41265	1.35492e-245	2.00142e-244
ENSG00000250337	-1.79197	4.78298	4.84741e-245	7.15431e-244
ENSG00000175832	1.09901	6.98128	9.23632e-245	1.36205e-243
ENSG00000073756	2.6924	3.6999	1.12666e-244	1.66004e-243
ENSG00000138496	-1.84922	4.98877	1.27886e-244	1.88272e-243
ENSG00000173812	0.950284	8.8623	1.39185e-244	2.04734e-243
ENSG00000090539	-2.647	3.56021	2.55622e-244	3.75691e-243
ENSG00000141384	2.45146	3.83197	3.01349e-244	4.42526e-243
ENSG00000272068	-1.28541	5.52492	4.09075e-244	6.00216e-243
ENSG00000102181	-1.48425	5.00131	6.72515e-244	9.85924e-243
ENSG00000131650	-2.45368	4.16071	1.36218e-243	1.99531e-242
ENSG00000102038	-1.1573	6.25637	1.52132e-243	2.22657e-242
ENSG00000133169	1.3677	5.62598	2.01377e-243	2.94485e-242
ENSG00000160888	1.31625	7.01801	2.20742e-243	3.22533e-242
ENSG00000166986	0.931576	8.26891	2.31118e-243	3.37413e-242
ENSG00000239672	1.50182	6.42272	2.424e-243	3.53588e-242
ENSG00000129946	-3.03233	3.7289	2.52855e-243	3.68533e-242
ENSG00000186297	2.02122	4.19751	2.86557e-243	4.17305e-242
ENSG00000171497	1.23718	5.99438	3.4891e-243	5.07688e-242
ENSG00000250320	-4.41846	2.68127	4.47257e-243	6.50248e-242
ENSG00000068323	0.953084	7.3842	6.16714e-243	8.95872e-242
ENSG00000070785	1.36988	5.45871	1.35825e-242	1.97144e-241
ENSG00000007314	5.18305	2.52006	1.68067e-242	2.43739e-241
ENSG00000137055	1.04104	6.87076	1.80348e-242	2.61333e-241
ENSG00000018510	-0.999605	7.68588	2.80476e-242	4.06088e-241
ENSG00000135316	0.964037	7.96774	4.39811e-242	6.36254e-241
ENSG00000055163	-1.26068	5.66358	5.3466e-242	7.72831e-241
ENSG00000141543	0.955662	7.19154	6.39354e-242	9.234e-241
ENSG00000074657	-0.903864	7.52028	8.56787e-242	1.23641e-240
ENSG00000124177	-1.14285	6.39417	8.67971e-242	1.25152e-240
ENSG00000186260	-1.34253	6.36507	9.12627e-242	1.31483e-240
ENSG00000140945	1.32676	5.38848	1.1748e-241	1.69115e-240
ENSG00000108344	0.949956	7.98591	7.38051e-241	1.06157e-239
ENSG00000166801	-1.08683	6.95852	8.17014e-241	1.17418e-239
ENSG00000100591	0.847562	8.27638	9.09856e-241	1.30654e-239
ENSG00000135365	-1.22742	5.73622	9.53838e-241	1.36857e-239
ENSG00000164023	1.43507	5.80696	1.00756e-240	1.44447e-239
ENSG00000127946	-0.972073	6.91667	1.25691e-240	1.80047e-239
ENSG00000082293	6.07787	2.33575	3.09277e-240	4.42665e-239
ENSG00000084710	2.33861	4.35302	3.78919e-240	5.41901e-239
ENSG00000110944	5.14605	2.29474	3.90232e-240	5.57625e-239
ENSG00000153317	1.04111	7.64186	4.84547e-240	6.91832e-239
ENSG00000082516	1.10875	6.42627	5.60104e-240	7.9906e-239
ENSG00000259070	-5.40527	2.46129	6.72583e-240	9.58745e-239
ENSG00000114867	0.880161	9.72626	8.85876e-240	1.26176e-238
ENSG00000183688	-1.1349	6.06052	1.41195e-239	2.00942e-238
ENSG00000110328	2.12812	4.10201	2.64878e-239	3.76655e-238
ENSG00000120784	1.80159	5.2325	2.88312e-239	4.09647e-238
ENSG00000235823	-2.05935	4.06885	3.1324e-239	4.44705e-238
ENSG00000119537	1.33365	5.80068	4.13822e-239	5.87023e-238
ENSG00000102390	1.37845	5.2916	5.50888e-239	7.80826e-238
ENSG00000183762	-1.60864	4.67478	6.37294e-239	9.02567e-238
ENSG00000138688	-0.978815	7.3451	7.29835e-239	1.03279e-237
ENSG00000173597	8.0202	2.16143	8.8328e-239	1.24893e-237
ENSG00000196182	1.17294	6.7738	1.07511e-238	1.51894e-237
ENSG00000132470	-2.91306	3.50249	1.27499e-238	1.79988e-237
ENSG00000092621	-0.963347	7.77142	3.47316e-238	4.89905e-237
ENSG00000139146	1.04968	6.41489	7.98676e-238	1.12566e-236
ENSG00000179115	1.40556	5.72416	4.64744e-237	6.5449e-236
ENSG00000183087	-1.06923	7.19222	5.79461e-237	8.15388e-236
ENSG00000181163	1.00667	10.1143	6.05596e-237	8.5148e-236
ENSG00000164338	1.55179	5.07292	9.55855e-237	1.34287e-235
ENSG00000011260	1.03391	6.6095	1.25329e-236	1.75933e-235
ENSG00000185338	-3.57762	2.87665	1.2801e-236	1.79552e-235
ENSG00000084676	-1.10883	6.39571	3.08569e-236	4.32466e-235
ENSG00000105419	-1.27059	5.74463	3.16649e-236	4.43435e-235
ENSG00000205269	-2.43074	3.77305	3.19796e-236	4.47485e-235
ENSG00000139190	-1.76114	4.39148	3.38395e-236	4.73132e-235
ENSG00000096063	1.03469	7.18387	8.39043e-236	1.17218e-234
ENSG00000105486	-1.02737	7.00403	8.47777e-236	1.18344e-234
ENSG00000186998	-2.80131	3.54667	1.30608e-235	1.82175e-234
ENSG00000111602	-0.897467	7.37437	2.35661e-235	3.28444e-234
ENSG00000105559	-2.02609	4.26614	4.72593e-235	6.58137e-234
ENSG00000143418	0.905217	7.32349	5.99141e-235	8.33705e-234
ENSG00000077147	1.02136	8.02765	1.8328e-234	2.54832e-233
ENSG00000183963	1.2633	7.81094	3.05994e-234	4.25115e-233
ENSG00000134291	-0.960039	7.62844	3.56333e-234	4.9466e-233
ENSG00000170006	2.41664	3.55309	6.6062e-234	9.16342e-233
ENSG00000205212	1.08567	6.80786	7.2376e-234	1.00313e-232
ENSG00000185432	-7.2136	2.12359	9.71329e-234	1.3452e-232
ENSG00000104356	1.50101	5.15138	1.01842e-233	1.4093e-232
ENSG00000123096	-3.89213	2.73336	1.23395e-233	1.7062e-232
ENSG00000072110	0.879017	10.0525	1.54384e-233	2.133e-232
ENSG00000136875	1.11491	6.10842	1.73208e-233	2.3912e-232
ENSG00000166900	1.02583	7.03602	2.07047e-233	2.85611e-232
ENSG00000087263	1.13102	6.0116	2.85761e-233	3.93883e-232
ENSG00000233601	1.53291	5.12757	2.94879e-233	4.06131e-232
ENSG00000132849	-1.61123	4.86728	3.2737e-233	4.50527e-232
ENSG00000119397	-1.27839	5.78743	4.28588e-233	5.89359e-232
ENSG00000225485	1.28809	6.77165	5.25787e-233	7.22452e-232
ENSG00000197712	-1.26244	5.55453	5.61322e-233	7.70675e-232
ENSG00000130706	1.37438	7.60176	7.21099e-233	9.89266e-232
ENSG00000006327	1.36694	7.63018	7.76305e-233	1.06417e-231
ENSG00000226312	5.41319	2.5076	9.91713e-233	1.35839e-231
ENSG00000143549	0.83136	8.98622	1.04976e-232	1.43677e-231
ENSG00000128045	-2.50878	3.61937	1.38356e-232	1.89216e-231
ENSG00000067141	-1.02017	6.6603	1.89926e-232	2.5954e-231
ENSG00000137409	0.91225	8.22327	2.72799e-232	3.72499e-231
ENSG00000184007	0.851311	7.99091	3.40614e-232	4.64736e-231
ENSG00000133398	1.21091	5.63209	4.52462e-232	6.16863e-231
ENSG00000134352	1.16137	8.19859	5.71657e-232	7.7876e-231
ENSG00000113552	1.01145	6.79039	6.5935e-232	8.97525e-231
ENSG00000065548	1.05376	7.21041	1.22036e-231	1.65989e-230
ENSG00000172296	-2.65576	3.53913	1.49738e-231	2.03511e-230
ENSG00000171298	-1.17969	6.27164	1.58424e-231	2.1515e-230
ENSG00000155111	-1.49484	5.21198	1.85252e-231	2.51389e-230
ENSG00000064309	-1.74077	4.36712	2.70216e-231	3.66402e-230
ENSG00000124275	1.13889	6.25361	7.21826e-231	9.7801e-230
ENSG00000183605	1.44606	5.15122	8.8066e-231	1.19229e-229
ENSG00000151062	1.63557	4.58373	8.83061e-231	1.19462e-229
ENSG00000168924	1.20033	5.91455	1.14866e-230	1.55273e-229
ENSG00000006282	-1.11584	6.78544	1.78101e-230	2.40567e-229
ENSG00000181773	2.08338	4.3761	4.91553e-230	6.63445e-229
ENSG00000148296	1.2937	5.86514	5.12525e-230	6.91218e-229
ENSG00000198157	-1.64922	4.8859	7.37912e-230	9.94421e-229
ENSG00000171867	0.835056	8.54971	8.57767e-230	1.15505e-228
ENSG00000121691	-1.28187	5.70379	1.03561e-229	1.39346e-228
ENSG00000102468	-9.02885	2.13074	1.24936e-229	1.67978e-228
ENSG00000167085	1.02778	8.02584	1.56834e-229	2.10704e-228
ENSG00000167107	-2.18626	3.96807	2.00055e-229	2.68565e-228
ENSG00000072422	-1.45607	5.3884	2.045e-229	2.74321e-228
ENSG00000115107	-0.962377	7.49088	2.15574e-229	2.88955e-228
ENSG00000234741	0.983525	7.11339	3.05613e-229	4.0933e-228
ENSG00000059728	2.72112	3.62988	3.36676e-229	4.5059e-228
ENSG00000142002	1.13184	6.33176	4.27932e-229	5.72285e-228
ENSG00000085721	1.20643	5.70085	5.12799e-229	6.85258e-228
ENSG00000134987	1.13892	6.48767	5.39545e-229	7.20449e-228
ENSG00000155506	0.818415	8.75723	6.38383e-229	8.51777e-228
ENSG00000166200	1.12853	6.43681	8.22657e-229	1.09681e-227
ENSG00000116254	-1.44027	5.24026	8.96376e-229	1.19419e-227
ENSG00000137831	-1.16654	6.31284	1.47631e-228	1.96531e-227
ENSG00000115541	1.11076	6.64388	2.04543e-228	2.72087e-227
ENSG00000154640	1.08343	6.2256	3.73682e-228	4.96702e-227
ENSG00000198795	-2.66268	3.46523	4.39184e-228	5.83326e-227
ENSG00000138095	0.898146	8.45967	4.43402e-228	5.88482e-227
ENSG00000132321	-1.4515	4.99741	4.56459e-228	6.05353e-227
ENSG00000167996	-0.911161	9.99111	4.84617e-228	6.4221e-227
ENSG00000183520	1.14607	6.25974	6.00241e-228	7.94831e-227
ENSG00000163637	-1.37242	5.20369	7.10119e-228	9.3962e-227
ENSG00000152061	-1.48489	5.00373	9.04706e-228	1.19619e-226
ENSG00000138134	1.54262	4.74304	1.42798e-227	1.88664e-226
ENSG00000115414	-0.897324	10.8153	1.57227e-227	2.0757e-226
ENSG00000072041	1.68141	4.50651	3.49762e-227	4.61407e-226
ENSG00000072786	1.34344	5.82305	5.95814e-227	7.85408e-226
ENSG00000067840	-1.60321	4.68327	6.52912e-227	8.60028e-226
ENSG00000131171	-1.59523	5.54495	1.0516e-226	1.38414e-225
ENSG00000123908	1.03469	7.53596	1.18401e-226	1.55726e-225
ENSG00000165804	-1.33836	5.78224	3.45447e-226	4.54005e-225
ENSG00000170727	1.66436	4.85666	5.04889e-226	6.63054e-225
ENSG00000114423	-1.77437	4.32649	2.31689e-225	3.04042e-224
ENSG00000152767	-1.25862	5.51723	2.7239e-225	3.57186e-224
ENSG00000246228	2.11136	4.22916	4.45336e-225	5.83534e-224
ENSG00000124006	-1.28956	5.96825	8.82077e-225	1.15494e-223
ENSG00000091656	-1.24037	6.02297	1.05147e-224	1.3757e-223
ENSG00000182117	1.19931	5.93388	2.02043e-224	2.64149e-223
ENSG00000135521	1.32945	5.95038	2.28506e-224	2.98523e-223
ENSG00000126217	-1.6496	4.71884	2.64873e-224	3.45776e-223
ENSG00000179364	-1.71928	4.69563	4.1917e-224	5.46794e-223
ENSG00000136527	0.800453	8.29023	4.53956e-224	5.9173e-223
ENSG00000124098	-1.44457	5.31926	5.70538e-224	7.43141e-223
ENSG00000148335	1.41603	5.56327	5.73286e-224	7.46166e-223
ENSG00000235162	1.32553	5.47717	8.30234e-224	1.0798e-222
ENSG00000131871	1.22492	5.56065	9.14316e-224	1.18827e-222
ENSG00000150347	-1.05266	6.21054	1.11309e-223	1.44553e-222
ENSG00000174804	-1.74321	4.5865	1.12323e-223	1.45762e-222
ENSG00000031698	0.88949	7.71778	1.12896e-223	1.46397e-222
ENSG00000185359	1.08539	7.55928	1.31663e-223	1.70607e-222
ENSG00000163754	1.32539	5.25984	1.59134e-223	2.0605e-222
ENSG00000100354	-0.938262	7.03137	1.86301e-223	2.41049e-222
ENSG00000141562	-1.12362	5.9686	3.03756e-223	3.92731e-222
ENSG00000189223	2.81488	3.41474	3.31667e-223	4.28501e-222
ENSG00000134242	6.17314	2.23579	5.26201e-223	6.79331e-222
ENSG00000196396	1.03639	6.76801	5.55027e-223	7.16018e-222
ENSG00000110881	-1.33068	5.43078	5.78805e-223	7.46143e-222
ENSG00000185269	-2.63709	3.44181	1.55917e-222	2.00846e-221
ENSG00000105612	-1.6884	4.8735	1.62557e-222	2.09246e-221
ENSG00000196850	1.46914	5.31415	1.85444e-222	2.38531e-221
ENSG00000138449	-1.57641	4.83525	1.98904e-222	2.55656e-221
ENSG00000104765	-1.08296	6.62412	3.68782e-222	4.73658e-221
ENSG00000135414	-1.02631	6.32945	3.86936e-222	4.96611e-221
ENSG00000070495	1.26902	5.84612	3.98593e-222	5.11197e-221
ENSG00000135723	1.14005	6.41146	6.88928e-222	8.82907e-221
ENSG00000082153	0.86497	8.20966	8.21775e-222	1.05239e-220
ENSG00000100036	2.06969	4.23884	9.04438e-222	1.1574e-220
ENSG00000160223	1.2386	5.79233	1.04757e-221	1.33959e-220
ENSG00000006744	1.03922	6.29562	1.71895e-221	2.19651e-220
ENSG00000133466	-1.56895	4.83297	2.37936e-221	3.0382e-220
ENSG00000146950	-1.78003	4.41137	3.29586e-221	4.2054e-220
ENSG00000136270	1.0611	7.15118	3.72418e-221	4.74846e-220
ENSG00000163947	-1.65294	4.66586	4.08016e-221	5.19857e-220
ENSG00000125124	-1.56997	4.69637	6.87198e-221	8.74929e-220
ENSG00000092010	-1.27561	6.42386	8.42067e-221	1.07133e-219
ENSG00000241878	1.34459	6.03631	8.707e-221	1.10695e-219
ENSG00000065717	-1.74606	4.40155	9.89969e-221	1.25767e-219
ENSG00000180891	-1.02813	6.85548	1.4751e-220	1.87262e-219
ENSG00000184178	1.57357	4.63421	1.52627e-220	1.93618e-219
ENSG00000115241	0.815782	8.17214	2.21167e-220	2.80364e-219
ENSG00000179295	0.947644	8.51107	3.13548e-220	3.97184e-219
ENSG00000130508	-0.906375	8.71337	3.34329e-220	4.23201e-219
ENSG00000167535	-1.30976	5.47497	5.17472e-220	6.54555e-219
ENSG00000153574	1.2042	5.81018	1.06654e-219	1.3481e-218
ENSG00000100099	-0.861309	7.87158	1.52636e-219	1.92793e-218
ENSG00000115368	1.06416	6.70786	1.69155e-219	2.13503e-218
ENSG00000250899	1.20018	5.98411	2.84448e-219	3.58765e-218
ENSG00000101782	1.37349	5.58224	3.99355e-219	5.03331e-218
ENSG00000198113	1.29916	5.83276	5.43497e-219	6.8451e-218
ENSG00000145349	-1.33215	5.88734	5.56898e-219	7.00883e-218
ENSG00000088832	0.847873	8.26662	6.7545e-219	8.49477e-218
ENSG00000116688	0.835716	7.67639	9.62301e-219	1.20936e-217
ENSG00000106591	1.07331	6.22513	2.26771e-218	2.84789e-217
ENSG00000163291	1.28938	6.34877	2.94558e-218	3.69654e-217
ENSG00000013275	0.98116	7.34862	3.1641e-218	3.96792e-217
ENSG00000239900	0.851578	7.66689	3.94505e-218	4.94372e-217
ENSG00000112992	-0.922535	7.16137	4.80719e-218	6.01982e-217
ENSG00000197119	-1.47755	4.88827	5.27612e-218	6.60231e-217
ENSG00000136770	-1.18622	5.92999	6.59425e-218	8.24587e-217
ENSG00000126602	0.907288	7.17183	6.64068e-218	8.29801e-217
ENSG00000116161	0.945682	7.1456	1.06217e-217	1.32632e-216
ENSG00000101544	0.95841	7.79922	1.31387e-217	1.63944e-216
ENSG00000115363	1.64987	4.90021	2.75208e-217	3.43157e-216
ENSG00000061794	1.20115	5.79205	2.87254e-217	3.57923e-216
ENSG00000184898	-2.8897	3.31329	4.42672e-217	5.51184e-216
ENSG00000127837	0.945483	7.10375	4.48617e-217	5.58191e-216
ENSG00000123505	1.12102	6.72737	4.96604e-217	6.17459e-216
ENSG00000148848	1.23204	5.65702	6.67401e-217	8.29234e-216
ENSG00000180998	-2.67452	3.32018	9.77212e-217	1.21331e-215
ENSG00000196305	0.832462	8.74006	9.89358e-217	1.22752e-215
ENSG00000143179	1.07452	6.44541	1.07641e-216	1.33458e-215
ENSG00000092964	-1.0319	6.49306	1.20855e-216	1.49735e-215
ENSG00000124496	-1.70835	4.39794	1.27638e-216	1.58028e-215
ENSG00000144824	1.0694	7.41798	1.29166e-216	1.59807e-215
ENSG00000149100	0.936324	7.64153	1.50166e-216	1.85657e-215
ENSG00000173786	-1.03598	7.17435	1.56266e-216	1.93062e-215
ENSG00000183496	-1.87148	4.32964	1.63935e-216	2.02395e-215
ENSG00000117133	1.20878	5.67005	1.67104e-216	2.06162e-215
ENSG00000101000	1.29508	5.74657	2.34938e-216	2.89646e-215
ENSG00000225889	-8.20723	2.01083	2.97424e-216	3.66425e-215
ENSG00000144560	-1.18145	5.99524	4.91538e-216	6.05148e-215
ENSG00000138018	1.03885	6.73958	5.27564e-216	6.49045e-215
ENSG00000196569	-1.57216	4.68471	5.83256e-216	7.17057e-215
ENSG00000270069	2.01159	4.28246	1.62782e-215	1.99985e-214
ENSG00000106245	1.14641	6.40867	1.7252e-215	2.118e-214
ENSG00000181192	-1.60738	4.45575	2.09296e-215	2.56768e-214
ENSG00000162878	-1.74044	4.56295	3.33325e-215	4.08644e-214
ENSG00000135624	0.810582	9.19194	4.75145e-215	5.82103e-214
ENSG00000227057	1.21451	5.81065	5.10386e-215	6.24839e-214
ENSG00000131724	-1.12276	6.21189	6.27557e-215	7.6775e-214
ENSG00000100528	0.964365	6.93443	1.03337e-214	1.26333e-213
ENSG00000113712	0.917357	7.19285	1.19331e-214	1.45785e-213
ENSG00000185825	0.94464	7.54009	1.21791e-214	1.48687e-213
ENSG00000167371	-3.19093	3.06859	2.84067e-214	3.46558e-213
ENSG00000228630	-2.71159	3.27777	5.09815e-214	6.21534e-213
ENSG00000122707	-1.58924	4.57167	6.39326e-214	7.78884e-213
ENSG00000253616	4.91561	2.60936	7.38189e-214	8.98702e-213
ENSG00000072310	-1.11837	7.00858	1.07024e-213	1.30205e-212
ENSG00000139200	-2.09849	4.3519	1.32635e-213	1.61252e-212
ENSG00000132359	1.08441	6.73745	2.44325e-213	2.96833e-212
ENSG00000115484	0.818883	8.97648	3.27063e-213	3.97077e-212
ENSG00000122966	-0.866155	7.38685	4.16192e-213	5.04936e-212
ENSG00000151239	1.24817	7.08022	6.15842e-213	7.46639e-212
ENSG00000142156	-0.934654	8.59043	7.72885e-213	9.36388e-212
ENSG00000186918	-1.67609	4.55891	8.81978e-213	1.06782e-211
ENSG00000162738	-1.13312	6.18077	1.38355e-212	1.67393e-211
ENSG00000120889	0.984818	6.75905	2.28656e-212	2.76454e-211
ENSG00000197077	-0.961407	7.09988	2.40672e-212	2.90781e-211
ENSG00000101639	-0.937209	7.87991	3.65683e-212	4.41516e-211
ENSG00000071539	0.972856	6.72089	6.66901e-212	8.04644e-211
ENSG00000163683	-3.00674	3.13742	9.32427e-212	1.12424e-210
ENSG00000134531	0.803024	8.61441	1.22011e-211	1.47009e-210
ENSG00000265843	1.72229	4.42165	1.27327e-211	1.53309e-210
ENSG00000135114	-2.59802	3.4098	2.01894e-211	2.42924e-210
ENSG00000139971	-1.77675	4.49935	2.54237e-211	3.05695e-210
ENSG00000162337	-1.49312	4.99687	2.66791e-211	3.2057e-210
ENSG00000120158	1.62376	4.47719	3.57061e-211	4.28742e-210
ENSG00000165821	-1.30997	5.59248	3.93411e-211	4.72067e-210
ENSG00000126878	-1.53858	4.59987	6.19406e-211	7.42737e-210
ENSG00000170525	1.09326	6.12281	6.98119e-211	8.36549e-210
ENSG00000107816	-1.16857	6.14292	7.16441e-211	8.57918e-210
ENSG00000160072	1.62623	5.00132	7.74507e-211	9.26816e-210
ENSG00000141564	1.05821	6.39065	1.31282e-210	1.56992e-209
ENSG00000115307	1.01024	7.45407	1.348e-210	1.61089e-209
ENSG00000198522	1.00811	6.68016	1.40448e-210	1.67724e-209
ENSG00000175130	-1.05945	8.31956	2.0075e-210	2.39574e-209
ENSG00000148730	-0.903981	6.8763	2.40944e-210	2.87345e-209
ENSG00000108840	-1.34135	5.58535	3.24749e-210	3.87026e-209
ENSG00000144848	1.02703	6.7107	3.57044e-210	4.25225e-209
ENSG00000073536	1.32134	5.72669	4.31064e-210	5.13031e-209
ENSG00000186470	-2.19075	3.7361	4.49925e-210	5.35114e-209
ENSG00000248323	2.17092	3.71815	7.26018e-210	8.62898e-209
ENSG00000261115	-2.88036	3.05923	8.6e-210	1.02145e-208
ENSG00000057757	1.13927	5.79465	9.81922e-210	1.16547e-208
ENSG00000100906	1.36312	5.18777	1.05536e-209	1.25178e-208
ENSG00000015475	1.47771	5.07751	1.0737e-209	1.27267e-208
ENSG00000138050	1.37565	5.05526	1.10835e-209	1.31286e-208
ENSG00000105656	1.78793	4.39319	1.12562e-209	1.33241e-208
ENSG00000175183	-1.37642	5.02474	1.41426e-209	1.67296e-208
ENSG00000149798	1.53906	4.62068	2.03844e-209	2.40968e-208
ENSG00000173744	1.03318	6.67155	2.61777e-209	3.09243e-208
ENSG00000197172	1.02555	6.60643	2.77897e-209	3.28065e-208
ENSG00000116489	0.918256	8.33153	6.46706e-209	7.62939e-208
ENSG00000173418	1.15267	5.82678	7.83783e-209	9.2403e-208
ENSG00000251432	-3.72104	2.55906	7.96506e-209	9.38399e-208
ENSG00000163659	1.74943	4.47672	2.2949e-208	2.70191e-207
ENSG00000113387	0.896943	7.47552	2.5712e-208	3.02518e-207
ENSG00000074800	0.818543	11.3327	3.22085e-208	3.78699e-207
ENSG00000168938	-1.3692	5.2432	3.73535e-208	4.38898e-207
ENSG00000147100	-1.31295	5.20567	6.5271e-208	7.66409e-207
ENSG00000115875	0.845338	7.77014	6.92362e-208	8.12424e-207
ENSG00000103034	-2.05565	4.01613	8.66002e-208	1.01549e-206
ENSG00000145832	-3.73579	2.73892	9.89967e-208	1.16008e-206
ENSG00000071462	1.00112	6.49728	1.72616e-207	2.02143e-206
ENSG00000108424	0.763704	9.62846	1.90415e-207	2.22838e-206
ENSG00000179674	3.64881	2.90064	2.23173e-207	2.61e-206
ENSG00000154511	-1.47747	4.94485	2.60838e-207	3.04844e-206
ENSG00000128050	0.819421	8.99602	2.89383e-207	3.3798e-206
ENSG00000181649	2.6188	3.269	4.75786e-207	5.55316e-206
ENSG00000185015	1.76607	4.39124	1.38616e-206	1.61679e-205
ENSG00000170927	-4.16031	2.58253	1.67941e-206	1.95752e-205
ENSG00000064102	1.04044	6.12501	2.799e-206	3.26035e-205
ENSG00000198843	1.00157	6.45315	3.04102e-206	3.5399e-205
ENSG00000267506	-5.54948	2.21015	3.15673e-206	3.67216e-205
ENSG00000170271	-6.16998	2.13918	3.73322e-206	4.33989e-205
ENSG00000163531	1.00796	6.54453	4.24306e-206	4.92932e-205
ENSG00000163577	1.75372	5.01466	5.63131e-206	6.53777e-205
ENSG00000147408	-3.16032	2.97639	6.74149e-206	7.82147e-205
ENSG00000119812	1.05227	6.78239	8.15191e-206	9.45158e-205
ENSG00000070814	0.949346	7.78549	8.66399e-206	1.00387e-204
ENSG00000161682	-1.97352	3.98791	1.15234e-205	1.33429e-204
ENSG00000123545	1.84787	4.16637	1.47272e-205	1.70413e-204
ENSG00000114796	-1.34841	5.44481	1.92958e-205	2.23131e-204
ENSG00000096696	4.28894	2.65061	2.97607e-205	3.43917e-204
ENSG00000113643	0.998123	6.91363	5.88058e-205	6.79116e-204
ENSG00000173221	1.05944	6.61131	6.3602e-205	7.3402e-204
ENSG00000160325	-1.66821	4.87495	1.10346e-204	1.27265e-203
ENSG00000139625	-1.31818	5.33878	1.37343e-204	1.58297e-203
ENSG00000176533	-2.48746	3.5737	1.49414e-204	1.72096e-203
ENSG00000128641	0.936988	7.53762	1.55658e-204	1.7917e-203
ENSG00000110330	1.10905	6.47859	1.8309e-204	2.10608e-203
ENSG00000173894	-1.02616	6.85674	2.13117e-204	2.44986e-203
ENSG00000087460	-0.754777	10.1249	4.44015e-204	5.10078e-203
ENSG00000066056	5.27267	2.37325	9.73155e-204	1.11722e-202
ENSG00000165995	-3.4824	2.61254	1.22713e-203	1.40786e-202
ENSG00000114854	-2.4035	3.55518	1.32307e-203	1.51694e-202
ENSG00000112245	0.990624	8.01153	2.07099e-203	2.3729e-202
ENSG00000147687	1.02281	6.23569	3.3691e-203	3.85772e-202
ENSG00000196365	1.0877	6.3758	5.81858e-203	6.65811e-202
ENSG00000140307	0.963859	6.40632	8.92693e-203	1.02083e-201
ENSG00000173334	1.35203	5.61953	9.73498e-203	1.11251e-201
ENSG00000162636	-1.25574	6.18208	1.23878e-202	1.41475e-201
ENSG00000165490	1.03952	6.37837	1.39646e-202	1.59378e-201
ENSG00000100600	-0.981808	6.3819	1.62646e-202	1.85507e-201
ENSG00000091127	1.25049	5.59329	2.1043e-202	2.39852e-201
ENSG00000103355	-3.56012	2.78129	2.21519e-202	2.52328e-201
ENSG00000127325	5.74163	2.18552	2.6791e-202	3.04972e-201
ENSG00000125378	-1.35308	5.55053	3.51511e-202	3.99878e-201
ENSG00000268621	-5.37509	2.18674	6.71252e-202	7.63119e-201
ENSG00000196405	-1.62614	4.52541	6.75691e-202	7.67667e-201
ENSG00000128602	-1.2054	5.41008	7.79385e-202	8.84903e-201
ENSG00000083312	0.916088	8.3708	8.90059e-202	1.00991e-200
ENSG00000116761	2.12714	3.94009	9.80576e-202	1.11189e-200
ENSG00000169213	0.946712	6.66646	9.85147e-202	1.11635e-200
ENSG00000132718	-1.17594	5.68902	1.50977e-201	1.70974e-200
ENSG00000182272	-2.30739	4.09885	1.68321e-201	1.90492e-200
ENSG00000171703	-1.86917	4.27358	3.3267e-201	3.76246e-200
ENSG00000175137	1.3946	5.72515	3.92989e-201	4.44179e-200
ENSG00000106028	1.06334	6.11255	4.33905e-201	4.90108e-200
ENSG00000168827	1.17498	5.81262	4.47329e-201	5.04945e-200
ENSG00000178685	-1.86903	4.51958	6.2105e-201	7.0059e-200
ENSG00000124126	1.08806	6.57146	6.25867e-201	7.0557e-200
ENSG00000152208	-1.71881	4.41639	6.59859e-201	7.43413e-200
ENSG00000160007	-0.951256	7.12756	8.37261e-201	9.42672e-200
ENSG00000153904	1.21642	5.80112	1.31131e-200	1.47546e-199
ENSG00000107262	1.22669	5.50999	1.48551e-200	1.67038e-199
ENSG00000069345	0.988272	6.49391	1.51603e-200	1.70361e-199
ENSG00000144802	1.34422	5.38221	2.1689e-200	2.4357e-199
ENSG00000269927	2.67682	3.42991	5.81099e-200	6.52163e-199
ENSG00000109323	-1.7956	4.34304	8.16833e-200	9.1614e-199
ENSG00000091136	-0.848776	8.27131	1.62689e-199	1.82351e-198
ENSG00000137266	-2.85597	3.22157	1.97259e-199	2.20957e-198
ENSG00000167637	1.65644	4.71168	4.23362e-199	4.73922e-198
ENSG00000183856	-0.900675	7.22866	5.87105e-199	6.568e-198
ENSG00000178662	-5.18993	2.37132	8.79753e-199	9.8356e-198
ENSG00000165156	0.974394	7.0188	1.14998e-198	1.28486e-197
ENSG00000101811	1.04621	6.13892	1.42081e-198	1.58644e-197
ENSG00000169288	1.29229	5.00652	2.43826e-198	2.72076e-197
ENSG00000176407	0.925914	6.87771	4.7152e-198	5.25815e-197
ENSG00000174306	1.23144	5.45301	7.17684e-198	7.99816e-197
ENSG00000143995	-1.92238	3.9692	1.03125e-197	1.14853e-196
ENSG00000002549	1.07372	5.90253	1.51183e-197	1.6827e-196
ENSG00000078549	2.27003	3.49784	1.56492e-197	1.74068e-196
ENSG00000186141	1.31707	5.74321	2.58789e-197	2.87673e-196
ENSG00000117724	-0.86793	9.38641	3.03048e-197	3.36658e-196
ENSG00000165689	1.12141	5.74398	3.61755e-197	4.01621e-196
ENSG00000197329	-1.3001	5.05401	5.27004e-197	5.84711e-196
ENSG00000169230	1.11609	7.18869	8.49824e-197	9.42283e-196
ENSG00000127314	1.14344	5.8049	9.01684e-197	9.99153e-196
ENSG00000163170	1.26039	5.14972	1.14983e-196	1.27331e-195
ENSG00000138442	1.01696	6.3608	2.22353e-196	2.46077e-195
ENSG00000114529	1.9769	4.0288	5.61013e-196	6.20479e-195
ENSG00000259807	-2.20343	3.65285	8.56082e-196	9.46227e-195
ENSG00000079739	-1.14083	5.79065	9.26714e-196	1.02365e-194
ENSG00000158470	0.837393	7.44166	1.01692e-195	1.12258e-194
ENSG00000069020	1.29984	5.65022	1.28714e-195	1.41998e-194
ENSG00000135678	-2.71589	3.02571	1.63476e-195	1.80235e-194
ENSG00000156587	-1.9591	4.18228	1.76728e-195	1.94723e-194
ENSG00000140948	-1.12467	5.88089	8.20422e-195	9.03392e-194
ENSG00000066468	-2.02136	3.98449	1.30869e-194	1.44013e-193
ENSG00000183778	2.0688	4.22286	1.60497e-194	1.76506e-193
ENSG00000030582	-0.933448	7.60488	1.75612e-194	1.93008e-193
ENSG00000161326	1.22796	5.67655	2.00219e-194	2.19914e-193
ENSG00000133818	1.2249	5.67802	2.92244e-194	3.20791e-193
ENSG00000180198	0.846662	7.41752	3.39508e-194	3.72438e-193
ENSG00000120742	0.981257	7.0176	3.53194e-194	3.8721e-193
ENSG00000100314	-3.60637	2.5234	3.74934e-194	4.10786e-193
ENSG00000156232	1.61992	4.39652	3.89385e-194	4.26353e-193
ENSG00000143751	1.27622	5.21762	5.13439e-194	5.61832e-193
ENSG00000114473	1.75728	4.42682	5.2145e-194	5.70242e-193
ENSG00000204466	-2.46008	3.33857	7.70601e-194	8.42181e-193
ENSG00000257923	-0.881711	6.96382	9.3628e-194	1.02261e-192
ENSG00000125827	-1.06496	5.79047	1.46011e-193	1.59375e-192
ENSG00000145293	1.10596	5.95196	1.74818e-193	1.90699e-192
ENSG00000171310	1.46341	4.64816	4.11275e-193	4.48359e-192
ENSG00000163468	0.77568	8.9801	4.87192e-193	5.30791e-192
ENSG00000103335	1.03798	7.7982	6.08046e-193	6.62048e-192
ENSG00000127124	1.62495	4.96591	7.45825e-193	8.1156e-192
ENSG00000143079	0.949134	6.88126	8.00699e-193	8.70729e-192
ENSG00000030419	-1.88015	4.17772	8.68371e-193	9.43734e-192
ENSG00000188511	2.11857	4.00088	9.21594e-193	1.00095e-191
ENSG00000177822	-1.30986	5.08841	1.15211e-192	1.25054e-191
ENSG00000107833	1.20475	5.65969	1.87187e-192	2.03054e-191
ENSG00000165688	1.11008	6.30271	5.95556e-192	6.4564e-191
ENSG00000139970	-2.09037	3.62228	7.98526e-192	8.65144e-191
ENSG00000083223	1.12593	5.98258	8.70044e-192	9.42045e-191
ENSG00000168159	-0.954305	6.45714	1.59676e-191	1.72784e-190
ENSG00000124201	1.04775	7.31709	2.47585e-191	2.67743e-190
ENSG00000064042	0.898226	7.78613	2.96148e-191	3.20063e-190
ENSG00000130768	-2.68947	3.24208	3.44943e-191	3.72568e-190
ENSG00000171877	-1.18415	5.79163	5.05313e-191	5.45446e-190
ENSG00000234498	3.40591	2.95126	1.09786e-190	1.18432e-189
ENSG00000078804	-1.39112	4.995	1.62622e-190	1.75321e-189
ENSG00000064932	1.26713	5.69426	1.68544e-190	1.81595e-189
ENSG00000124406	-1.86758	3.88971	2.47489e-190	2.66488e-189
ENSG00000163734	4.89248	2.28796	3.53496e-190	3.80399e-189
ENSG00000204381	1.05657	6.11006	4.38379e-190	4.71453e-189
ENSG00000203875	1.46536	4.59794	5.77155e-190	6.20318e-189
ENSG00000149948	0.893425	7.17259	5.92873e-190	6.3682e-189
ENSG00000140848	-1.17509	5.50784	6.73332e-190	7.22801e-189
ENSG00000111348	2.93356	3.15481	6.92817e-190	7.43262e-189
ENSG00000222041	1.16459	5.78447	1.01757e-189	1.09099e-188
ENSG00000101400	-1.73654	4.43019	1.14695e-189	1.22896e-188
ENSG00000235531	-3.64477	2.62392	1.39988e-189	1.49905e-188
ENSG00000156502	1.06434	5.84638	1.49822e-189	1.60338e-188
ENSG00000137094	0.970589	6.89515	1.63199e-189	1.74548e-188
ENSG00000166086	0.97246	6.41789	1.7169e-189	1.83517e-188
ENSG00000157985	-0.902809	6.67636	1.95228e-189	2.08548e-188
ENSG00000007402	-2.71125	3.13524	2.05429e-189	2.19312e-188
ENSG00000177542	1.44528	5.35339	2.70704e-189	2.88823e-188
ENSG00000151304	1.27166	5.09439	4.12128e-189	4.39444e-188
ENSG00000148300	1.12006	5.69923	5.42168e-189	5.77752e-188
ENSG00000119681	-0.831137	8.34447	5.49949e-189	5.85688e-188
ENSG00000184216	0.834993	8.80141	6.99765e-189	7.44787e-188
ENSG00000239521	-2.78672	3.06003	1.02124e-188	1.08628e-187
ENSG00000140396	-1.11343	5.99353	1.2035e-188	1.27938e-187
ENSG00000159131	0.785179	7.85581	1.98679e-188	2.11076e-187
ENSG00000137876	0.994678	6.38274	2.38573e-188	2.53306e-187
ENSG00000235884	2.00502	3.75131	2.75064e-188	2.91875e-187
ENSG00000141385	0.820798	7.36817	2.90995e-188	3.08592e-187
ENSG00000004777	-2.22398	3.51606	4.84978e-188	5.13994e-187
ENSG00000006062	1.27822	5.13714	5.31751e-188	5.63226e-187
ENSG00000197646	3.64376	2.44604	5.91857e-188	6.2651e-187
ENSG00000130304	-1.37489	5.18541	1.45605e-187	1.54037e-186
ENSG00000108588	0.897669	7.69543	1.52443e-187	1.61174e-186
ENSG00000182261	5.69663	2.13784	1.68265e-187	1.77795e-186
ENSG00000112984	-0.838063	7.39096	2.13893e-187	2.2587e-186
ENSG00000137103	-2.95787	3.03802	2.19652e-187	2.31812e-186
ENSG00000105993	0.915082	6.48216	2.42343e-187	2.55605e-186
ENSG00000148459	1.48707	4.38017	2.68795e-187	2.83335e-186
ENSG00000071127	0.880018	7.80869	2.74606e-187	2.89286e-186
ENSG00000113282	0.928277	6.68398	3.3277e-187	3.50348e-186
ENSG00000137497	-0.807603	8.34627	5.81049e-187	6.11375e-186
ENSG00000242802	1.24515	6.89354	9.92325e-187	1.04349e-185
ENSG00000017373	-1.96457	3.87192	1.0096e-186	1.06102e-185
ENSG00000119865	1.80274	4.05667	1.06203e-186	1.11545e-185
ENSG00000226057	-1.45669	4.7661	1.10994e-186	1.16507e-185
ENSG00000155096	0.860807	7.84331	1.35782e-186	1.42441e-185
ENSG00000169925	-1.17212	5.54325	1.95948e-186	2.05434e-185
ENSG00000141030	0.843772	6.99611	3.246e-186	3.40112e-185
ENSG00000162494	5.05112	2.20708	3.29748e-186	3.453e-185
ENSG00000075240	-1.68485	4.34294	3.38301e-186	3.54044e-185
ENSG00000002822	1.04426	7.26207	3.60046e-186	3.76576e-185
ENSG00000167258	0.868728	7.31452	3.98429e-186	4.16472e-185
ENSG00000139531	-1.53207	4.36436	4.87894e-186	5.09684e-185
ENSG00000198517	1.10654	6.185	5.09945e-186	5.32403e-185
ENSG00000013588	0.820566	7.81437	8.15145e-186	8.50538e-185
ENSG00000187840	1.40607	6.26705	8.98985e-186	9.37459e-185
ENSG00000129282	1.71331	4.34603	1.07289e-185	1.11814e-184
ENSG00000197724	-1.09571	5.7257	1.08384e-185	1.12888e-184
ENSG00000106078	-1.24027	5.31791	1.22056e-185	1.27053e-184
ENSG00000135473	-1.08912	5.83636	1.28004e-185	1.33165e-184
ENSG00000134333	0.734484	10.1855	1.56423e-185	1.62634e-184
ENSG00000090020	1.40976	5.32098	4.58504e-185	4.76425e-184
ENSG00000118922	-1.41232	5.41731	5.03064e-185	5.22417e-184
ENSG00000204574	0.854113	7.25543	5.11271e-185	5.30626e-184
ENSG00000099821	1.09348	5.96042	5.48139e-185	5.68553e-184
ENSG00000172348	-4.49641	2.23797	6.63851e-185	6.88166e-184
ENSG00000065809	1.26119	5.38119	7.98294e-185	8.27044e-184
ENSG00000198301	0.952242	6.37384	9.18255e-185	9.50763e-184
ENSG00000135655	1.00476	6.38365	9.26219e-185	9.58442e-184
ENSG00000173193	-0.928852	6.4425	9.58647e-185	9.91414e-184
ENSG00000144597	1.14088	5.97192	1.02552e-184	1.05994e-183
ENSG00000048405	1.44806	4.68061	1.06427e-184	1.09935e-183
ENSG00000164038	1.53578	4.42953	1.07597e-184	1.11077e-183
ENSG00000112159	0.850713	7.51795	1.2802e-184	1.32084e-183
ENSG00000106089	1.57652	4.72611	1.50614e-184	1.55303e-183
ENSG00000100201	-0.763829	9.18435	1.58097e-184	1.62924e-183
ENSG00000134815	1.17369	5.72057	1.60571e-184	1.65376e-183
ENSG00000138760	-0.810657	7.31083	2.0786e-184	2.13954e-183
ENSG00000082397	0.923181	6.90637	2.37273e-184	2.44086e-183
ENSG00000108828	-0.788325	8.02227	1.04483e-183	1.0742e-182
ENSG00000205413	-1.75666	4.25413	1.13824e-183	1.16955e-182
ENSG00000167632	-1.35752	5.18529	1.63041e-183	1.67428e-182
ENSG00000109606	0.79792	7.85383	1.692e-183	1.7365e-182
ENSG00000111885	-1.24041	5.9076	2.0763e-183	2.12967e-182
ENSG00000167491	1.04349	6.79585	2.47568e-183	2.53783e-182
ENSG00000072832	-1.10055	5.77632	3.40137e-183	3.48471e-182
ENSG00000165973	-3.33623	2.81283	3.6776e-183	3.76551e-182
ENSG00000112796	-2.98445	2.78334	4.05488e-183	4.14939e-182
ENSG00000111276	-1.25582	5.54883	7.00552e-183	7.16461e-182
ENSG00000173726	0.85713	7.2571	7.07219e-183	7.22857e-182
ENSG00000179094	1.43514	5.47983	7.24997e-183	7.40596e-182
ENSG00000140403	1.3504	4.89738	7.95708e-183	8.12355e-182
ENSG00000148606	0.962667	6.75665	1.10694e-182	1.12944e-181
ENSG00000179361	1.754	4.34787	1.11093e-182	1.13285e-181
ENSG00000140511	-1.20591	5.70374	1.58552e-182	1.61587e-181
ENSG00000152377	-1.29089	5.17901	2.17659e-182	2.21696e-181
ENSG00000229320	1.72101	4.2503	2.47542e-182	2.51986e-181
ENSG00000170485	1.03223	5.76987	4.43858e-182	4.51565e-181
ENSG00000085231	0.837659	6.86474	5.05484e-182	5.13963e-181
ENSG00000174013	1.0606	6.14415	5.54873e-182	5.63853e-181
ENSG00000184445	-0.910439	6.98808	6.2012e-182	6.2979e-181
ENSG00000184937	2.05728	3.73697	8.07009e-182	8.19119e-181
ENSG00000196954	1.14639	5.97162	9.34749e-182	9.48227e-181
ENSG00000100342	-2.8406	2.92472	1.78837e-181	1.8131e-180
ENSG00000187555	0.787089	7.95314	4.65672e-181	4.7184e-180
ENSG00000150995	1.36461	5.13314	6.49857e-181	6.58084e-180
ENSG00000196872	-4.20972	2.26552	7.21442e-181	7.30152e-180
ENSG00000113732	0.978748	5.97056	7.51167e-181	7.59798e-180
ENSG00000204789	-4.40662	2.1912	7.57247e-181	7.65505e-180
ENSG00000035141	0.86957	6.87552	1.10987e-180	1.12132e-179
ENSG00000136193	0.693438	9.38871	1.58649e-180	1.60195e-179
ENSG00000132854	-10.0047	1.7147	2.89753e-180	2.92406e-179
ENSG00000141644	1.14148	6.32183	3.33369e-180	3.36229e-179
ENSG00000168495	1.08994	5.96903	6.52602e-180	6.57821e-179
ENSG00000167123	-1.00449	6.01755	9.3687e-180	9.43819e-179
ENSG00000144406	-2.69519	3.08619	1.23464e-179	1.24308e-178
ENSG00000107902	-1.86972	4.12233	1.25925e-179	1.26713e-178
ENSG00000164039	-1.96735	3.74517	1.35019e-179	1.35787e-178
ENSG00000004142	0.819322	7.25654	1.40069e-179	1.40785e-178
ENSG00000271225	4.19726	2.18137	1.4931e-179	1.49986e-178
ENSG00000095319	0.828351	7.9067	1.56971e-179	1.57592e-178
ENSG00000136450	0.799222	8.9569	1.59158e-179	1.59695e-178
ENSG00000198681	0.805079	7.21426	3.00921e-179	3.01765e-178
ENSG00000174791	1.6003	4.4845	4.84781e-179	4.85863e-178
ENSG00000177679	-1.45734	4.78299	4.93145e-179	4.93962e-178
ENSG00000189362	1.16544	5.42148	5.15626e-179	5.16186e-178
ENSG00000070770	0.78588	7.22059	6.13407e-179	6.13723e-178
ENSG00000120328	-2.48792	3.04567	7.20109e-179	7.20068e-178
ENSG00000158246	1.64103	4.89622	8.52453e-179	8.51918e-178
ENSG00000041802	0.852362	6.98699	9.28035e-179	9.26924e-178
ENSG00000156650	-1.02044	6.24491	9.83157e-179	9.8142e-178
ENSG00000089737	0.833432	7.04978	1.43141e-178	1.42807e-177
ENSG00000119321	1.20722	5.70714	2.17327e-178	2.16696e-177
ENSG00000247077	1.02046	6.29764	2.30105e-178	2.29306e-177
ENSG00000186191	-4.87248	2.1643	2.75534e-178	2.74422e-177
ENSG00000100764	0.963191	6.31398	4.2436e-178	4.22407e-177
ENSG00000079785	0.757945	7.92456	4.93554e-178	4.91003e-177
ENSG00000162520	-3.47884	2.71259	5.01398e-178	4.98524e-177
ENSG00000159199	0.908974	6.53963	5.45553e-178	5.42118e-177
ENSG00000254726	-1.07664	5.85823	5.48605e-178	5.44842e-177
ENSG00000110107	0.777098	7.71513	1.04839e-177	1.04061e-176
ENSG00000105270	-1.03378	5.98449	1.26435e-177	1.25426e-176
ENSG00000188725	1.20724	6.4284	1.86641e-177	1.85046e-176
ENSG00000065802	0.908721	6.66764	2.30584e-177	2.28484e-176
ENSG00000137804	-0.800744	7.81939	2.5213e-177	2.49693e-176
ENSG00000131323	1.05349	5.69849	2.69399e-177	2.66644e-176
ENSG00000177098	-3.10718	2.73243	2.7692e-177	2.73933e-176
ENSG00000057019	0.818837	9.8811	3.20094e-177	3.16463e-176
ENSG00000135454	-0.873592	6.94792	4.82246e-177	4.76507e-176
ENSG00000107290	0.95822	7.8944	7.40087e-177	7.30867e-176
ENSG00000100335	0.848705	6.93182	9.91905e-177	9.78996e-176
ENSG00000152484	1.14459	5.79372	1.09961e-176	1.08469e-175
ENSG00000172985	1.46478	4.86281	1.45579e-176	1.43522e-175
ENSG00000182307	0.860517	7.12386	1.47529e-176	1.45363e-175
ENSG00000187535	-1.35476	4.90505	1.53826e-176	1.51483e-175
ENSG00000100601	1.2288	5.29043	1.60389e-176	1.57857e-175
ENSG00000243244	-2.11385	3.46396	1.62646e-176	1.59988e-175
ENSG00000007516	-2.62411	3.30744	1.74099e-176	1.71158e-175
ENSG00000143878	-1.25489	5.34105	2.07048e-176	2.03437e-175
ENSG00000125966	-1.83491	4.13006	2.12816e-176	2.08987e-175
ENSG00000086991	-3.53708	2.51053	2.6994e-176	2.64935e-175
ENSG00000223764	-4.17547	2.28638	4.50031e-176	4.41439e-175
ENSG00000226380	3.3377	2.45253	4.79878e-176	4.70452e-175
ENSG00000123977	5.31387	1.9233	5.88244e-176	5.76367e-175
ENSG00000183196	-1.44577	4.5341	7.67762e-176	7.5184e-175
ENSG00000148655	-4.55508	2.09827	8.34115e-176	8.16361e-175
ENSG00000173402	-0.821201	7.93171	8.57676e-176	8.38951e-175
ENSG00000185803	1.07845	6.92263	9.79926e-176	9.57998e-175
ENSG00000143756	1.09038	5.80902	1.47111e-175	1.43739e-174
ENSG00000100519	0.789901	7.66407	1.9573e-175	1.91137e-174
ENSG00000142867	1.34341	4.98397	2.06917e-175	2.01948e-174
ENSG00000108854	0.815748	7.31683	2.14525e-175	2.09257e-174
ENSG00000099995	0.805228	7.81972	2.8737e-175	2.80157e-174
ENSG00000111321	1.00134	6.22253	3.84009e-175	3.74163e-174
ENSG00000124491	-7.11066	1.74862	4.81251e-175	4.68651e-174
ENSG00000108651	0.976162	6.35665	4.93596e-175	4.80406e-174
ENSG00000138297	1.02179	5.85539	7.0756e-175	6.8827e-174
ENSG00000197345	1.3836	5.00634	1.03554e-174	1.00675e-173
ENSG00000118985	1.21152	5.98989	1.20803e-174	1.17379e-173
ENSG00000134153	1.24895	5.30092	1.74376e-174	1.6934e-173
ENSG00000107959	1.12836	5.6521	2.29198e-174	2.22455e-173
ENSG00000183943	-1.34971	5.02413	2.50766e-174	2.43254e-173
ENSG00000144895	0.876089	6.92951	3.01377e-174	2.92187e-173
ENSG00000179750	-1.09995	5.98901	3.18443e-174	3.08562e-173
ENSG00000198952	0.895354	7.67396	3.88359e-174	3.761e-173
ENSG00000061938	-1.14245	5.72535	4.65552e-174	4.50608e-173
ENSG00000143851	3.67916	2.80643	4.82514e-174	4.66768e-173
ENSG00000144579	-0.975282	6.27524	5.87136e-174	5.67662e-173
ENSG00000007237	-2.11645	3.48782	5.8799e-174	5.68174e-173
ENSG00000164659	-1.47921	4.76637	5.95756e-174	5.75361e-173
ENSG00000169813	0.747959	8.92599	6.07709e-174	5.86581e-173
ENSG00000089818	1.02627	6.12367	7.03217e-174	6.78395e-173
ENSG00000099399	0.878361	6.66683	1.03906e-173	1.00184e-172
ENSG00000029363	0.91322	8.06713	1.15353e-173	1.11159e-172
ENSG00000065150	0.744102	8.35031	1.33142e-173	1.2823e-172
ENSG00000136045	1.03199	5.89422	1.71991e-173	1.65555e-172
ENSG00000126653	1.03695	5.75182	3.30827e-173	3.18273e-172
ENSG00000117984	-1.00475	6.65146	3.5107e-173	3.37562e-172
ENSG00000148925	0.97488	5.98582	5.02778e-173	4.83169e-172
ENSG00000166546	-2.87563	2.80532	5.5206e-173	5.30238e-172
ENSG00000143847	-1.85393	3.73567	6.61467e-173	6.34972e-172
ENSG00000149575	-3.72611	2.35635	1.00628e-172	9.65442e-172
ENSG00000168917	2.48924	3.55892	1.17831e-172	1.12987e-171
ENSG00000213983	-1.19849	5.50773	1.78497e-172	1.71066e-171
ENSG00000143368	0.849049	7.4938	2.99327e-172	2.86709e-171
ENSG00000167964	-3.73739	2.34649	4.04285e-172	3.87031e-171
ENSG00000136933	1.57213	4.64008	5.02437e-172	4.80732e-171
ENSG00000107581	0.858523	8.80511	5.29525e-172	5.06372e-171
ENSG00000092531	0.912412	6.61356	5.49711e-172	5.25389e-171
ENSG00000154760	-2.83322	2.76133	7.0653e-172	6.74902e-171
ENSG00000102172	0.819063	7.56955	1.14653e-171	1.09461e-170
ENSG00000158106	-1.7741	4.27416	4.04815e-171	3.86272e-170
ENSG00000143337	0.92856	6.44859	4.87464e-171	4.64882e-170
ENSG00000162746	4.64938	1.91979	6.92096e-171	6.59675e-170
ENSG00000128394	-2.21132	3.37754	8.08913e-171	7.70601e-170
ENSG00000256128	2.57902	2.96476	1.05882e-170	1.00813e-169
ENSG00000105404	-1.37486	5.21273	1.11931e-170	1.06514e-169
ENSG00000116604	0.99672	6.41087	1.61052e-170	1.53174e-169
ENSG00000175040	1.48844	4.89986	2.2333e-170	2.1229e-169
ENSG00000134186	0.872648	6.99696	2.57843e-170	2.44965e-169
ENSG00000144827	1.05351	5.76591	3.84295e-170	3.64904e-169
ENSG00000106344	1.05501	5.62905	5.33298e-170	5.06113e-169
ENSG00000162377	1.17643	5.31078	6.27988e-170	5.95654e-169
ENSG00000143319	0.973325	6.1879	7.15656e-170	6.7844e-169
ENSG00000175003	3.67249	2.68478	1.30785e-169	1.23917e-168
ENSG00000171223	1.44046	5.78202	1.46314e-169	1.38556e-168
ENSG00000135829	0.693527	8.97913	1.54306e-169	1.46044e-168
ENSG00000123358	1.48103	5.13096	1.67194e-169	1.58157e-168
ENSG00000160285	-0.951557	6.70077	2.05481e-169	1.9427e-168
ENSG00000196814	-1.71192	4.17684	2.21076e-169	2.08901e-168
ENSG00000140598	1.05501	6.31724	2.21596e-169	2.0928e-168
ENSG00000135046	0.749642	8.32681	2.49616e-169	2.35616e-168
ENSG00000119699	-1.80857	3.82276	3.8806e-169	3.66097e-168
ENSG00000105197	1.09924	6.48577	3.94566e-169	3.72035e-168
ENSG00000105048	-1.05941	6.8886	4.25562e-169	4.01045e-168
ENSG00000261452	2.21873	3.42753	4.32324e-169	4.07198e-168
ENSG00000065361	-2.50239	3.05086	4.46131e-169	4.19977e-168
ENSG00000153107	0.834682	6.71988	5.0684e-169	4.7687e-168
ENSG00000172380	0.956167	8.2358	6.3106e-169	5.93427e-168
ENSG00000197813	-2.73771	2.79509	8.03178e-169	7.54875e-168
ENSG00000136522	0.965965	6.1048	1.22555e-168	1.15123e-167
ENSG00000010295	3.56957	2.83051	1.70782e-168	1.60339e-167
ENSG00000123395	1.29544	5.72589	1.79781e-168	1.68698e-167
ENSG00000187800	2.38173	3.31724	1.87482e-168	1.75829e-167
ENSG00000171914	-0.803675	7.81279	1.96811e-168	1.8448e-167
ENSG00000198513	-2.38393	3.35198	2.554e-168	2.39271e-167
ENSG00000079332	0.746509	7.42248	2.62357e-168	2.45656e-167
ENSG00000130147	-0.76011	7.23941	3.14242e-168	2.94082e-167
ENSG00000175567	-1.12537	5.46524	3.24092e-168	3.03138e-167
ENSG00000140650	1.31944	4.84009	3.43164e-168	3.20805e-167
ENSG00000111262	-2.90856	2.68889	4.30681e-168	4.02405e-167
ENSG00000174780	0.715223	8.41367	5.74067e-168	5.36091e-167
ENSG00000188342	0.999175	5.91194	6.51643e-168	6.08212e-167
ENSG00000074410	-1.11945	5.67965	7.14335e-168	6.6637e-167
ENSG00000154582	0.97127	6.0037	9.91294e-168	9.24241e-167
ENSG00000100558	1.17676	6.29926	1.89026e-167	1.76147e-166
ENSG00000171681	-0.986028	6.23199	2.0384e-167	1.8985e-166
ENSG00000103966	0.892555	6.26195	2.28105e-167	2.12336e-166
ENSG00000154781	1.24003	5.04311	2.45016e-167	2.27957e-166
ENSG00000114491	1.09708	6.02892	3.23994e-167	3.01276e-166
ENSG00000102554	1.3218	5.08404	3.66703e-167	3.4081e-166
ENSG00000205426	1.13275	7.44722	3.74186e-167	3.4758e-166
ENSG00000165507	-3.18256	2.75759	4.26235e-167	3.95718e-166
ENSG00000173209	-1.09971	6.1357	7.79186e-167	7.23017e-166
ENSG00000133739	-1.33397	5.50569	9.23004e-167	8.56014e-166
ENSG00000133773	1.46557	4.36446	1.1909e-166	1.10388e-165
ENSG00000001617	-1.07488	5.64059	1.49894e-166	1.38868e-165
ENSG00000004779	1.06587	5.65574	1.82595e-166	1.69074e-165
ENSG00000168672	-1.10906	5.59371	1.87871e-166	1.73868e-165
ENSG00000110660	0.779023	7.37145	4.69179e-166	4.33978e-165
ENSG00000171385	-2.70342	2.74945	4.7995e-166	4.43707e-165
ENSG00000128908	0.932617	6.4826	8.32097e-166	7.68856e-165
ENSG00000100242	-0.887365	7.03508	9.15005e-166	8.45017e-165
ENSG00000248429	-3.492	2.31579	1.05133e-165	9.70402e-165
ENSG00000105185	0.987566	6.0709	1.14254e-165	1.05403e-164
ENSG00000136040	-2.18389	3.55249	1.20808e-165	1.11392e-164
ENSG00000117505	0.917127	6.58197	1.42187e-165	1.31035e-164
ENSG00000137713	0.867542	6.76534	1.53955e-165	1.41805e-164
ENSG00000181817	1.27621	4.97892	1.83486e-165	1.68917e-164
ENSG00000187867	-1.90836	4.23075	1.95921e-165	1.8027e-164
ENSG00000137871	-1.10843	5.67952	2.33309e-165	2.14559e-164
ENSG00000157851	-2.88202	2.7292	2.66452e-165	2.44909e-164
ENSG00000163399	0.684718	9.26476	4.41031e-165	4.05161e-164
ENSG00000039523	0.923333	6.32121	6.21582e-165	5.70729e-164
ENSG00000229056	7.13955	1.64857	6.95628e-165	6.38382e-164
ENSG00000183255	0.706787	8.16862	7.33501e-165	6.72785e-164
ENSG00000140451	-0.935839	6.03912	7.35956e-165	6.74684e-164
ENSG00000204673	0.983856	6.9127	7.50615e-165	6.87763e-164
ENSG00000154127	0.966323	6.16022	8.17966e-165	7.49082e-164
ENSG00000145247	0.912485	7.40776	8.57341e-165	7.84731e-164
ENSG00000111142	0.833842	6.86535	1.16535e-164	1.06609e-163
ENSG00000139725	0.940723	6.44337	1.61586e-164	1.47747e-163
ENSG00000205634	-3.60599	2.41693	2.20352e-164	2.01374e-163
ENSG00000117069	1.17258	5.28047	2.69781e-164	2.46418e-163
ENSG00000189180	-1.32708	5.75071	2.7122e-164	2.47603e-163
ENSG00000109458	-1.79111	3.78836	4.91844e-164	4.48782e-163
ENSG00000111011	1.056	6.90369	6.42634e-164	5.86065e-163
ENSG00000166963	-0.887646	7.0929	7.6037e-164	6.93076e-163
ENSG00000136436	0.984125	6.36311	8.23401e-164	7.50138e-163
ENSG00000144231	0.85472	6.62145	8.53287e-164	7.76962e-163
ENSG00000185904	1.0572	5.52076	9.79086e-164	8.91044e-163
ENSG00000119508	3.67199	2.35408	9.95489e-164	9.05502e-163
ENSG00000163638	2.35455	3.42746	9.97181e-164	9.0657e-163
ENSG00000177556	1.03469	5.99338	1.25271e-163	1.13829e-162
ENSG00000135018	0.770219	7.47762	1.3693e-163	1.24359e-162
ENSG00000125485	1.14595	5.26119	1.80458e-163	1.63806e-162
ENSG00000138385	0.78076	7.40844	2.16642e-163	1.96549e-162
ENSG00000114107	-1.18943	5.24979	2.55237e-163	2.31444e-162
ENSG00000130164	0.835498	6.71836	2.5945e-163	2.35142e-162
ENSG00000187955	-6.73915	1.66557	2.68584e-163	2.43295e-162
ENSG00000104763	-0.971796	6.11631	2.76629e-163	2.50453e-162
ENSG00000063244	0.758077	8.01357	2.98345e-163	2.69975e-162
ENSG00000162976	-2.4373	3.13673	3.02191e-163	2.73314e-162
ENSG00000145191	0.879575	6.76171	3.88874e-163	3.51532e-162
ENSG00000105696	-2.52261	3.08716	4.87095e-163	4.40094e-162
ENSG00000118600	1.15434	5.23228	5.69688e-163	5.14452e-162
ENSG00000116337	0.852006	7.45407	7.96131e-163	7.18569e-162
ENSG00000008517	1.87509	4.10811	1.2766e-162	1.15163e-161
ENSG00000139644	0.648252	9.39835	1.61234e-162	1.45376e-161
ENSG00000169905	0.826592	6.96898	1.66957e-162	1.50459e-161
ENSG00000175445	-1.9085	3.91362	2.01254e-162	1.81273e-161
ENSG00000091490	-0.963382	6.1003	2.10871e-162	1.89838e-161
ENSG00000114030	0.76504	7.18694	3.31461e-162	2.98247e-161
ENSG00000123560	-7.41328	1.69982	4.06752e-162	3.65805e-161
ENSG00000173846	1.4914	4.32672	4.22247e-162	3.79546e-161
ENSG00000184602	-1.08615	5.54796	4.8025e-162	4.31462e-161
ENSG00000166342	1.13529	5.23585	7.45523e-162	6.69443e-161
ENSG00000125870	0.986167	6.42678	7.71397e-162	6.92321e-161
ENSG00000150768	0.887804	6.44779	8.84719e-162	7.9362e-161
ENSG00000054967	1.29676	4.92444	1.50648e-161	1.35067e-160
ENSG00000139613	-0.755533	7.26313	2.30731e-161	2.06761e-160
ENSG00000124380	1.16938	5.3345	2.55521e-161	2.28859e-160
ENSG00000002079	1.6913	4.02043	2.70149e-161	2.41837e-160
ENSG00000161647	1.46453	4.41802	3.30647e-161	2.95843e-160
ENSG00000185716	1.33436	4.93053	3.471e-161	3.10405e-160
ENSG00000140443	-0.786284	7.33775	5.05774e-161	4.52074e-160
ENSG00000159335	-1.0764	8.39323	5.6626e-161	5.0588e-160
ENSG00000135698	1.18188	5.08555	7.6395e-161	6.82143e-160
ENSG00000132563	-1.87885	3.55913	1.98936e-160	1.77542e-159
ENSG00000105928	-0.887659	6.37352	2.81962e-160	2.51511e-159
ENSG00000105063	0.912314	7.18766	3.01696e-160	2.68978e-159
ENSG00000100106	-1.46231	4.28771	3.37887e-160	3.0109e-159
ENSG00000196693	-1.26238	4.97654	4.08032e-160	3.63412e-159
ENSG00000084463	0.709746	7.85341	4.67658e-160	4.16306e-159
ENSG00000153879	1.01053	6.11831	5.30878e-160	4.72344e-159
ENSG00000181523	1.45901	4.32529	5.34037e-160	4.74914e-159
ENSG00000039123	0.758253	7.25642	5.60273e-160	4.97992e-159
ENSG00000105605	-1.78973	4.30239	6.30858e-160	5.60447e-159
ENSG00000145687	-2.04852	3.61944	7.5666e-160	6.71866e-159
ENSG00000145284	-1.15261	5.32456	8.61234e-160	7.64335e-159
ENSG00000128626	1.25244	5.24409	1.05838e-159	9.38819e-159
ENSG00000164022	0.950315	6.20841	1.10806e-159	9.82394e-159
ENSG00000203335	5.43447	2.05106	1.7179e-159	1.5223e-158
ENSG00000137877	-2.13193	3.55199	2.05803e-159	1.82279e-158
ENSG00000176136	5.75897	2.02579	3.03975e-159	2.69092e-158
ENSG00000147872	1.07487	5.4199	3.23039e-159	2.85824e-158
ENSG00000166272	-1.04208	5.93822	5.03343e-159	4.45132e-158
ENSG00000174437	0.736802	8.24315	5.31365e-159	4.69677e-158
ENSG00000108064	0.852117	7.26766	6.21634e-159	5.49188e-158
ENSG00000178381	1.41641	4.68694	7.50878e-159	6.63036e-158
ENSG00000138735	-1.99399	4.03541	7.61208e-159	6.71819e-158
ENSG00000105677	0.947059	6.46519	8.54541e-159	7.53812e-158
ENSG00000214160	1.16521	6.10386	1.09173e-158	9.62558e-158
ENSG00000125166	0.722328	7.78798	1.15985e-158	1.0221e-157
ENSG00000170802	1.35463	5.79858	1.17844e-158	1.03796e-157
ENSG00000183098	-1.15015	5.79092	1.19658e-158	1.05341e-157
ENSG00000145780	1.11648	5.44614	2.33701e-158	2.05635e-157
ENSG00000122643	1.08588	5.23894	2.49598e-158	2.19513e-157
ENSG00000077348	1.72592	4.33921	2.5584e-158	2.2489e-157
ENSG00000102978	0.831682	6.6828	2.58056e-158	2.26725e-157
ENSG00000011523	-1.2097	5.16964	2.72907e-158	2.39652e-157
ENSG00000237693	4.9539	1.84408	2.78082e-158	2.44074e-157
ENSG00000058600	0.991835	5.92628	3.72948e-158	3.27175e-157
ENSG00000185728	0.898151	6.97265	3.93653e-158	3.45166e-157
[truncated: 15,521 more rows]

## Sheet: ST9
Supplementary Data 9: Enriched ontological pathways for genes associated with FOXP2 overexpression (Bonferroni, |log2FC| > 1.5)
source	term_name	term_id	highlighted	adjusted_p_value	negative_log10_of_adjusted_p_value	term_size	query_size	intersection_size	effective_domain_size	intersections
GO:MF	protein binding	GO:0005515	TRUE	5.96e-22	21.2247	14778	2129	1750	20171	ENSG00000128573,ENSG00000139679,ENSG00000171864,ENSG00000162892,ENSG00000171243,ENSG00000149968,ENSG00000145824,ENSG00000141052,ENSG00000140379,ENSG00000169429,ENSG00000188487,ENSG00000163395,ENSG00000164283,ENSG00000085741,ENSG00000131386,ENSG00000184845,ENSG00000123610,ENSG00000104081,ENSG00000123689,ENSG00000184564,ENSG00000115461,ENSG00000131737,ENSG00000144476,ENSG00000186847,ENSG00000212724…
GO:MF	extracellular matrix structural constituent	GO:0005201	TRUE	4.86e-16	15.3134	174	2129	62	20171	ENSG00000065618,ENSG00000145681,ENSG00000168542,ENSG00000112769,ENSG00000049089,ENSG00000164176,ENSG00000204262,ENSG00000130635,ENSG00000011201,ENSG00000163453,ENSG00000197467,ENSG00000143341,ENSG00000060718,ENSG00000132561,ENSG00000108821,ENSG00000142871,ENSG00000106333,ENSG00000166147,ENSG00000049323,ENSG00000196878,ENSG00000172037,ENSG00000130702,ENSG00000138759,ENSG00000084636,ENSG00000172638…
GO:MF	calcium ion binding	GO:0005509	FALSE	1.16e-13	12.9347	724	2129	150	20171	ENSG00000123610,ENSG00000131242,ENSG00000077522,ENSG00000198626,ENSG00000197479,ENSG00000105499,ENSG00000197410,ENSG00000164176,ENSG00000167614,ENSG00000198732,ENSG00000189184,ENSG00000150471,ENSG00000159403,ENSG00000148180,ENSG00000141314,ENSG00000136167,ENSG00000143341,ENSG00000113209,ENSG00000198959,ENSG00000114805,ENSG00000187091,ENSG00000158258,ENSG00000173227,ENSG00000132561,ENSG00000074181…
GO:MF	signaling receptor binding	GO:0005102	FALSE	2.35e-09	8.62859	1556	2129	249	20171	ENSG00000162892,ENSG00000145824,ENSG00000169429,ENSG00000164283,ENSG00000085741,ENSG00000056558,ENSG00000100311,ENSG00000108375,ENSG00000077522,ENSG00000170498,ENSG00000137834,ENSG00000160712,ENSG00000106178,ENSG00000168542,ENSG00000112769,ENSG00000164674,ENSG00000134853,ENSG00000095752,ENSG00000182175,ENSG00000164176,ENSG00000105855,ENSG00000099864,ENSG00000138675,ENSG00000012124,ENSG00000006016…
GO:MF	extracellular matrix structural constituent conferring tensile strength	GO:0030020	FALSE	5.67e-09	8.24661	41	2129	22	20171	ENSG00000065618,ENSG00000168542,ENSG00000049089,ENSG00000204262,ENSG00000130635,ENSG00000197467,ENSG00000060718,ENSG00000108821,ENSG00000084636,ENSG00000188153,ENSG00000196739,ENSG00000082293,ENSG00000187955,ENSG00000182871,ENSG00000081052,ENSG00000139219,ENSG00000171812,ENSG00000172752,ENSG00000197565,ENSG00000215018,ENSG00000171502,ENSG00000092758
GO:MF	transmembrane receptor protein tyrosine kinase activity	GO:0004714	TRUE	1.46e-07	6.8361	63	2129	26	20171	ENSG00000185483,ENSG00000154928,ENSG00000134853,ENSG00000182580,ENSG00000106123,ENSG00000150938,ENSG00000105976,ENSG00000108947,ENSG00000142627,ENSG00000113721,ENSG00000141736,ENSG00000204580,ENSG00000066056,ENSG00000066468,ENSG00000065361,ENSG00000145242,ENSG00000104213,ENSG00000171105,ENSG00000148053,ENSG00000198400,ENSG00000047936,ENSG00000183317,ENSG00000182578,ENSG00000128052,ENSG00000118257…
GO:MF	integrin binding	GO:0005178	FALSE	5.94e-07	6.22598	158	2129	44	20171	ENSG00000164283,ENSG00000077522,ENSG00000168542,ENSG00000164176,ENSG00000105855,ENSG00000157168,ENSG00000130635,ENSG00000138623,ENSG00000136167,ENSG00000136235,ENSG00000113578,ENSG00000136999,ENSG00000142871,ENSG00000166147,ENSG00000105894,ENSG00000091409,ENSG00000172037,ENSG00000130702,ENSG00000084636,ENSG00000213694,ENSG00000154229,ENSG00000118523,ENSG00000077942,ENSG00000135424,ENSG00000006210…
GO:MF	gated channel activity	GO:0022836	TRUE	8.5e-07	6.07081	330	2129	72	20171	ENSG00000069431,ENSG00000198626,ENSG00000171227,ENSG00000154864,ENSG00000006283,ENSG00000240583,ENSG00000109738,ENSG00000184156,ENSG00000185760,ENSG00000026559,ENSG00000142185,ENSG00000185989,ENSG00000135750,ENSG00000100433,ENSG00000186297,ENSG00000007314,ENSG00000151062,ENSG00000146950,ENSG00000165995,ENSG00000152208,ENSG00000007402,ENSG00000162494,ENSG00000177098,ENSG00000149575,ENSG00000111262…
GO:MF	transmembrane receptor protein kinase activity	GO:0019199	FALSE	1.06079e-06	5.97437	82	2129	29	20171	ENSG00000171243,ENSG00000185483,ENSG00000154928,ENSG00000134853,ENSG00000182580,ENSG00000106123,ENSG00000150938,ENSG00000105976,ENSG00000049323,ENSG00000108947,ENSG00000142627,ENSG00000113721,ENSG00000141736,ENSG00000204580,ENSG00000106991,ENSG00000066056,ENSG00000066468,ENSG00000065361,ENSG00000145242,ENSG00000104213,ENSG00000171105,ENSG00000148053,ENSG00000198400,ENSG00000047936,ENSG00000183317…
GO:MF	monoatomic ion gated channel activity	GO:0022839	FALSE	1.57433e-06	5.8029	328	2129	71	20171	ENSG00000069431,ENSG00000198626,ENSG00000171227,ENSG00000154864,ENSG00000006283,ENSG00000240583,ENSG00000109738,ENSG00000184156,ENSG00000185760,ENSG00000026559,ENSG00000142185,ENSG00000185989,ENSG00000135750,ENSG00000100433,ENSG00000186297,ENSG00000007314,ENSG00000151062,ENSG00000146950,ENSG00000165995,ENSG00000152208,ENSG00000007402,ENSG00000162494,ENSG00000177098,ENSG00000149575,ENSG00000111262…
GO:MF	monoatomic ion channel activity	GO:0005216	FALSE	1.93228e-06	5.71393	443	2129	88	20171	ENSG00000069431,ENSG00000198626,ENSG00000171227,ENSG00000167614,ENSG00000154864,ENSG00000006283,ENSG00000240583,ENSG00000109738,ENSG00000184156,ENSG00000171017,ENSG00000185760,ENSG00000026559,ENSG00000142185,ENSG00000185989,ENSG00000135750,ENSG00000100433,ENSG00000186297,ENSG00000007314,ENSG00000151062,ENSG00000146950,ENSG00000165995,ENSG00000127325,ENSG00000152208,ENSG00000007402,ENSG00000162494…
GO:MF	monoatomic cation channel activity	GO:0005261	FALSE	1.31435e-05	4.88129	331	2129	69	20171	ENSG00000069431,ENSG00000198626,ENSG00000171227,ENSG00000154864,ENSG00000006283,ENSG00000240583,ENSG00000184156,ENSG00000185760,ENSG00000026559,ENSG00000142185,ENSG00000185989,ENSG00000135750,ENSG00000100433,ENSG00000007314,ENSG00000151062,ENSG00000146950,ENSG00000165995,ENSG00000007402,ENSG00000162494,ENSG00000144406,ENSG00000177098,ENSG00000149575,ENSG00000111262,ENSG00000171385,ENSG00000105605…
GO:MF	signaling receptor activity	GO:0038023	FALSE	1.3542e-05	4.86832	1489	2129	223	20171	ENSG00000139679,ENSG00000171243,ENSG00000184845,ENSG00000144476,ENSG00000069431,ENSG00000135898,ENSG00000182168,ENSG00000185483,ENSG00000154133,ENSG00000160712,ENSG00000148734,ENSG00000154928,ENSG00000134853,ENSG00000163297,ENSG00000182175,ENSG00000105855,ENSG00000150471,ENSG00000006016,ENSG00000176170,ENSG00000076716,ENSG00000182580,ENSG00000076356,ENSG00000177464,ENSG00000026508,ENSG00000198910…
GO:MF	molecular transducer activity	GO:0060089	FALSE	1.3542e-05	4.86832	1489	2129	223	20171	ENSG00000139679,ENSG00000171243,ENSG00000184845,ENSG00000144476,ENSG00000069431,ENSG00000135898,ENSG00000182168,ENSG00000185483,ENSG00000154133,ENSG00000160712,ENSG00000148734,ENSG00000154928,ENSG00000134853,ENSG00000163297,ENSG00000182175,ENSG00000105855,ENSG00000150471,ENSG00000006016,ENSG00000176170,ENSG00000076716,ENSG00000182580,ENSG00000076356,ENSG00000177464,ENSG00000026508,ENSG00000198910…
GO:MF	glycosaminoglycan binding	GO:0005539	FALSE	2.23465e-05	4.65079	244	2129	55	20171	ENSG00000169429,ENSG00000123610,ENSG00000145681,ENSG00000198732,ENSG00000026508,ENSG00000130635,ENSG00000011201,ENSG00000113070,ENSG00000197467,ENSG00000060718,ENSG00000185920,ENSG00000136235,ENSG00000113578,ENSG00000136999,ENSG00000142871,ENSG00000105290,ENSG00000106333,ENSG00000166147,ENSG00000105894,ENSG00000110492,ENSG00000113657,ENSG00000118523,ENSG00000172638,ENSG00000205336,ENSG00000108561…
GO:MF	sulfur compound binding	GO:1901681	FALSE	5.04422e-05	4.29721	269	2129	58	20171	ENSG00000169429,ENSG00000198626,ENSG00000198732,ENSG00000130635,ENSG00000011201,ENSG00000113070,ENSG00000197467,ENSG00000060718,ENSG00000185920,ENSG00000136235,ENSG00000113578,ENSG00000136999,ENSG00000142871,ENSG00000105290,ENSG00000106333,ENSG00000166147,ENSG00000105894,ENSG00000123384,ENSG00000110492,ENSG00000113657,ENSG00000119711,ENSG00000118523,ENSG00000172638,ENSG00000205336,ENSG00000040608…
GO:MF	channel activity	GO:0015267	FALSE	6.6765e-05	4.17545	498	2129	91	20171	ENSG00000069431,ENSG00000198626,ENSG00000171227,ENSG00000167614,ENSG00000154864,ENSG00000006283,ENSG00000240583,ENSG00000109738,ENSG00000184156,ENSG00000171017,ENSG00000185760,ENSG00000113504,ENSG00000026559,ENSG00000142185,ENSG00000185989,ENSG00000135750,ENSG00000100433,ENSG00000186297,ENSG00000007314,ENSG00000151062,ENSG00000146950,ENSG00000165995,ENSG00000127325,ENSG00000152208,ENSG00000007402…
GO:MF	passive transmembrane transporter activity	GO:0022803	FALSE	7.33806e-05	4.13442	499	2129	91	20171	ENSG00000069431,ENSG00000198626,ENSG00000171227,ENSG00000167614,ENSG00000154864,ENSG00000006283,ENSG00000240583,ENSG00000109738,ENSG00000184156,ENSG00000171017,ENSG00000185760,ENSG00000113504,ENSG00000026559,ENSG00000142185,ENSG00000185989,ENSG00000135750,ENSG00000100433,ENSG00000186297,ENSG00000007314,ENSG00000151062,ENSG00000146950,ENSG00000165995,ENSG00000127325,ENSG00000152208,ENSG00000007402…
GO:MF	molecular function regulator activity	GO:0098772	FALSE	0.000109805	3.95938	2006	2129	281	20171	ENSG00000162892,ENSG00000145824,ENSG00000169429,ENSG00000085741,ENSG00000108984,ENSG00000069431,ENSG00000100311,ENSG00000117152,ENSG00000137726,ENSG00000128805,ENSG00000166922,ENSG00000137834,ENSG00000106178,ENSG00000095752,ENSG00000166396,ENSG00000111344,ENSG00000071575,ENSG00000157680,ENSG00000138675,ENSG00000120278,ENSG00000116741,ENSG00000006016,ENSG00000189068,ENSG00000157168,ENSG00000087074…
GO:MF	ion binding	GO:0043167	FALSE	0.00014167	3.84872	6079	2129	744	20171	ENSG00000128573,ENSG00000196611,ENSG00000171864,ENSG00000149968,ENSG00000163121,ENSG00000131386,ENSG00000184845,ENSG00000123610,ENSG00000108984,ENSG00000069431,ENSG00000056558,ENSG00000152402,ENSG00000108375,ENSG00000131242,ENSG00000077522,ENSG00000185483,ENSG00000179148,ENSG00000100027,ENSG00000133083,ENSG00000170153,ENSG00000124212,ENSG00000144583,ENSG00000198626,ENSG00000188322,ENSG00000166922…
GO:MF	metal ion transmembrane transporter activity	GO:0046873	FALSE	0.000145981	3.8357	442	2129	82	20171	ENSG00000069431,ENSG00000198626,ENSG00000171227,ENSG00000167614,ENSG00000006283,ENSG00000240583,ENSG00000163293,ENSG00000184156,ENSG00000185760,ENSG00000113504,ENSG00000026559,ENSG00000168003,ENSG00000142185,ENSG00000058668,ENSG00000104635,ENSG00000111371,ENSG00000185989,ENSG00000074370,ENSG00000135750,ENSG00000100433,ENSG00000007314,ENSG00000151062,ENSG00000072041,ENSG00000138449,ENSG00000146950…
GO:MF	transporter activity	GO:0005215	FALSE	0.000272669	3.56436	1230	2129	184	20171	ENSG00000069431,ENSG00000146411,ENSG00000198626,ENSG00000023171,ENSG00000171227,ENSG00000167614,ENSG00000154864,ENSG00000063127,ENSG00000101187,ENSG00000006283,ENSG00000240583,ENSG00000164638,ENSG00000108846,ENSG00000160179,ENSG00000163293,ENSG00000150967,ENSG00000109738,ENSG00000085563,ENSG00000184156,ENSG00000125454,ENSG00000171017,ENSG00000185760,ENSG00000134802,ENSG00000113504,ENSG00000144645…
GO:MF	heparin binding	GO:0008201	FALSE	0.000287767	3.54096	173	2129	41	20171	ENSG00000169429,ENSG00000198732,ENSG00000130635,ENSG00000011201,ENSG00000113070,ENSG00000197467,ENSG00000060718,ENSG00000185920,ENSG00000136235,ENSG00000113578,ENSG00000136999,ENSG00000142871,ENSG00000105290,ENSG00000106333,ENSG00000166147,ENSG00000105894,ENSG00000110492,ENSG00000118523,ENSG00000172638,ENSG00000205336,ENSG00000040608,ENSG00000169231,ENSG00000066468,ENSG00000165973,ENSG00000175445…
GO:MF	growth factor binding	GO:0019838	FALSE	0.000345537	3.46151	132	2129	34	20171	ENSG00000115461,ENSG00000100311,ENSG00000160712,ENSG00000168542,ENSG00000134853,ENSG00000130635,ENSG00000163453,ENSG00000108821,ENSG00000142871,ENSG00000175899,ENSG00000150938,ENSG00000134243,ENSG00000049323,ENSG00000168056,ENSG00000091409,ENSG00000156535,ENSG00000118523,ENSG00000142627,ENSG00000113721,ENSG00000141736,ENSG00000259207,ENSG00000106991,ENSG00000132470,ENSG00000066468,ENSG00000119699…
GO:MF	binding	GO:0005488	FALSE	0.000456514	3.34055	18286	2129	1989	20171	ENSG00000128573,ENSG00000196611,ENSG00000139679,ENSG00000171864,ENSG00000162892,ENSG00000171243,ENSG00000149968,ENSG00000145824,ENSG00000141052,ENSG00000140379,ENSG00000179772,ENSG00000169429,ENSG00000163121,ENSG00000188487,ENSG00000163395,ENSG00000164283,ENSG00000085741,ENSG00000131386,ENSG00000184845,ENSG00000123610,ENSG00000104081,ENSG00000123689,ENSG00000184564,ENSG00000115461,ENSG00000131737…
GO:MF	signaling receptor activator activity	GO:0030546	FALSE	0.000605578	3.21783	508	2129	89	20171	ENSG00000162892,ENSG00000145824,ENSG00000169429,ENSG00000085741,ENSG00000100311,ENSG00000106178,ENSG00000095752,ENSG00000138675,ENSG00000006016,ENSG00000189068,ENSG00000157168,ENSG00000176697,ENSG00000113070,ENSG00000138623,ENSG00000092421,ENSG00000136235,ENSG00000092969,ENSG00000113578,ENSG00000171132,ENSG00000136999,ENSG00000140961,ENSG00000128564,ENSG00000167680,ENSG00000170381,ENSG00000166147…
GO:MF	protein tyrosine kinase activity	GO:0004713	FALSE	0.000609806	3.21481	147	2129	36	20171	ENSG00000108984,ENSG00000185483,ENSG00000154928,ENSG00000134853,ENSG00000182580,ENSG00000034152,ENSG00000106123,ENSG00000150938,ENSG00000105976,ENSG00000108947,ENSG00000142627,ENSG00000113721,ENSG00000141736,ENSG00000169032,ENSG00000204580,ENSG00000162878,ENSG00000066056,ENSG00000066468,ENSG00000065361,ENSG00000145242,ENSG00000104213,ENSG00000171105,ENSG00000111816,ENSG00000148053,ENSG00000198400…
GO:MF	ABC-type transporter activity	GO:0140359	TRUE	0.000921719	3.0354	50	2129	18	20171	ENSG00000069431,ENSG00000108846,ENSG00000160179,ENSG00000150967,ENSG00000085563,ENSG00000064687,ENSG00000118777,ENSG00000005471,ENSG00000101986,ENSG00000004846,ENSG00000023839,ENSG00000165029,ENSG00000091262,ENSG00000172350,ENSG00000006071,ENSG00000204267,ENSG00000198691,ENSG00000173208
GO:MF	transmembrane transporter activity	GO:0022857	FALSE	0.000928891	3.03204	1124	2129	168	20171	ENSG00000069431,ENSG00000146411,ENSG00000198626,ENSG00000171227,ENSG00000167614,ENSG00000154864,ENSG00000063127,ENSG00000101187,ENSG00000006283,ENSG00000240583,ENSG00000164638,ENSG00000108846,ENSG00000160179,ENSG00000163293,ENSG00000150967,ENSG00000109738,ENSG00000085563,ENSG00000184156,ENSG00000125454,ENSG00000171017,ENSG00000185760,ENSG00000134802,ENSG00000113504,ENSG00000189339,ENSG00000003989…
GO:MF	receptor ligand activity	GO:0048018	FALSE	0.00106658	2.97201	500	2129	87	20171	ENSG00000162892,ENSG00000145824,ENSG00000169429,ENSG00000085741,ENSG00000100311,ENSG00000106178,ENSG00000095752,ENSG00000138675,ENSG00000006016,ENSG00000189068,ENSG00000157168,ENSG00000176697,ENSG00000113070,ENSG00000138623,ENSG00000092421,ENSG00000136235,ENSG00000092969,ENSG00000113578,ENSG00000136999,ENSG00000140961,ENSG00000128564,ENSG00000167680,ENSG00000170381,ENSG00000166147,ENSG00000105894…
GO:MF	ligand-gated channel activity	GO:0022834	FALSE	0.00144878	2.839	146	2129	35	20171	ENSG00000069431,ENSG00000198626,ENSG00000240583,ENSG00000109738,ENSG00000142185,ENSG00000185989,ENSG00000135750,ENSG00000186297,ENSG00000146950,ENSG00000152208,ENSG00000104321,ENSG00000055118,ENSG00000174343,ENSG00000113327,ENSG00000146276,ENSG00000119782,ENSG00000161509,ENSG00000083454,ENSG00000089041,ENSG00000099957,ENSG00000184185,ENSG00000006071,ENSG00000072182,ENSG00000144481,ENSG00000120457…
GO:MF	ligand-gated monoatomic ion channel activity	GO:0015276	FALSE	0.00144878	2.839	146	2129	35	20171	ENSG00000069431,ENSG00000198626,ENSG00000240583,ENSG00000109738,ENSG00000142185,ENSG00000185989,ENSG00000135750,ENSG00000186297,ENSG00000146950,ENSG00000152208,ENSG00000104321,ENSG00000055118,ENSG00000174343,ENSG00000113327,ENSG00000146276,ENSG00000119782,ENSG00000161509,ENSG00000083454,ENSG00000089041,ENSG00000099957,ENSG00000184185,ENSG00000006071,ENSG00000072182,ENSG00000144481,ENSG00000120457…
GO:MF	signaling receptor regulator activity	GO:0030545	FALSE	0.00173399	2.76095	543	2129	92	20171	ENSG00000162892,ENSG00000145824,ENSG00000169429,ENSG00000085741,ENSG00000100311,ENSG00000106178,ENSG00000095752,ENSG00000138675,ENSG00000006016,ENSG00000189068,ENSG00000157168,ENSG00000176697,ENSG00000113070,ENSG00000138623,ENSG00000092421,ENSG00000136235,ENSG00000092969,ENSG00000113578,ENSG00000171132,ENSG00000187123,ENSG00000136999,ENSG00000140961,ENSG00000128564,ENSG00000167680,ENSG00000170381…
GO:MF	scavenger receptor activity	GO:0005044	TRUE	0.00231876	2.63475	48	2129	17	20171	ENSG00000144476,ENSG00000146700,ENSG00000177675,ENSG00000138131,ENSG00000123384,ENSG00000158270,ENSG00000205403,ENSG00000160183,ENSG00000019169,ENSG00000074660,ENSG00000177575,ENSG00000179954,ENSG00000038945,ENSG00000187908,ENSG00000184012,ENSG00000214279,ENSG00000166682
GO:MF	monoatomic ion transmembrane transporter activity	GO:0015075	FALSE	0.00287677	2.54109	725	2129	115	20171	ENSG00000069431,ENSG00000198626,ENSG00000171227,ENSG00000167614,ENSG00000154864,ENSG00000006283,ENSG00000240583,ENSG00000164638,ENSG00000163293,ENSG00000109738,ENSG00000184156,ENSG00000171017,ENSG00000185760,ENSG00000113504,ENSG00000173638,ENSG00000026559,ENSG00000168003,ENSG00000142185,ENSG00000058668,ENSG00000104635,ENSG00000155850,ENSG00000111371,ENSG00000185989,ENSG00000074370,ENSG00000135750…
GO:MF	molecular function activator activity	GO:0140677	FALSE	0.00297155	2.52702	1284	2129	185	20171	ENSG00000162892,ENSG00000145824,ENSG00000169429,ENSG00000085741,ENSG00000108984,ENSG00000100311,ENSG00000117152,ENSG00000128805,ENSG00000106178,ENSG00000095752,ENSG00000111344,ENSG00000138675,ENSG00000120278,ENSG00000116741,ENSG00000006016,ENSG00000189068,ENSG00000157168,ENSG00000087074,ENSG00000153404,ENSG00000176697,ENSG00000146376,ENSG00000128512,ENSG00000113070,ENSG00000138623,ENSG00000088756…
GO:MF	serine hydrolase activity	GO:0017171	TRUE	0.00317543	2.4982	202	2129	43	20171	ENSG00000196611,ENSG00000149968,ENSG00000122861,ENSG00000159403,ENSG00000141314,ENSG00000144959,ENSG00000136943,ENSG00000139178,ENSG00000087245,ENSG00000099139,ENSG00000123342,ENSG00000103355,ENSG00000112812,ENSG00000078098,ENSG00000166033,ENSG00000205403,ENSG00000077616,ENSG00000160183,ENSG00000175497,ENSG00000170801,ENSG00000130226,ENSG00000114771,ENSG00000087085,ENSG00000137673,ENSG00000173531…
GO:MF	growth factor activity	GO:0008083	FALSE	0.00404198	2.39341	165	2129	37	20171	ENSG00000100311,ENSG00000095752,ENSG00000138675,ENSG00000157168,ENSG00000176697,ENSG00000113070,ENSG00000092969,ENSG00000113578,ENSG00000136999,ENSG00000140961,ENSG00000128564,ENSG00000105894,ENSG00000110492,ENSG00000118523,ENSG00000145431,ENSG00000112175,ENSG00000150630,ENSG00000119699,ENSG00000114646,ENSG00000113296,ENSG00000124882,ENSG00000102678,ENSG00000108342,ENSG00000109321,ENSG00000184916…
GO:MF	cation binding	GO:0043169	FALSE	0.00805098	2.09415	4368	2129	538	20171	ENSG00000128573,ENSG00000196611,ENSG00000171864,ENSG00000149968,ENSG00000163121,ENSG00000131386,ENSG00000184845,ENSG00000123610,ENSG00000056558,ENSG00000108375,ENSG00000131242,ENSG00000077522,ENSG00000179148,ENSG00000100027,ENSG00000170153,ENSG00000124212,ENSG00000144583,ENSG00000198626,ENSG00000137834,ENSG00000168772,ENSG00000168542,ENSG00000197479,ENSG00000163297,ENSG00000105499,ENSG00000182463…
GO:MF	monoatomic cation transmembrane transporter activity	GO:0008324	FALSE	0.00922438	2.03506	596	2129	96	20171	ENSG00000069431,ENSG00000198626,ENSG00000171227,ENSG00000167614,ENSG00000154864,ENSG00000006283,ENSG00000240583,ENSG00000164638,ENSG00000163293,ENSG00000184156,ENSG00000185760,ENSG00000113504,ENSG00000026559,ENSG00000168003,ENSG00000142185,ENSG00000058668,ENSG00000104635,ENSG00000111371,ENSG00000185989,ENSG00000074370,ENSG00000135750,ENSG00000197496,ENSG00000100433,ENSG00000007314,ENSG00000151062…
GO:MF	cargo receptor activity	GO:0038024	FALSE	0.00926118	2.03333	85	2129	23	20171	ENSG00000144476,ENSG00000146700,ENSG00000177675,ENSG00000138131,ENSG00000123384,ENSG00000072274,ENSG00000169896,ENSG00000158270,ENSG00000064687,ENSG00000205403,ENSG00000160183,ENSG00000171105,ENSG00000019169,ENSG00000074660,ENSG00000177575,ENSG00000179954,ENSG00000038945,ENSG00000110195,ENSG00000187908,ENSG00000184012,ENSG00000165029,ENSG00000214279,ENSG00000166682
GO:MF	voltage-gated channel activity	GO:0022832	FALSE	0.0095915	2.01811	204	2129	42	20171	ENSG00000069431,ENSG00000171227,ENSG00000006283,ENSG00000184156,ENSG00000185760,ENSG00000026559,ENSG00000135750,ENSG00000100433,ENSG00000007314,ENSG00000151062,ENSG00000165995,ENSG00000007402,ENSG00000162494,ENSG00000177098,ENSG00000149575,ENSG00000111262,ENSG00000171385,ENSG00000105605,ENSG00000141837,ENSG00000005379,ENSG00000055118,ENSG00000136531,ENSG00000130433,ENSG00000153253,ENSG00000151067…
GO:MF	ligand-gated monoatomic cation channel activity	GO:0099094	FALSE	0.0104237	1.98198	109	2129	27	20171	ENSG00000069431,ENSG00000198626,ENSG00000240583,ENSG00000142185,ENSG00000185989,ENSG00000135750,ENSG00000146950,ENSG00000104321,ENSG00000055118,ENSG00000174343,ENSG00000119782,ENSG00000161509,ENSG00000083454,ENSG00000089041,ENSG00000099957,ENSG00000184185,ENSG00000006071,ENSG00000072182,ENSG00000144481,ENSG00000120457,ENSG00000166736,ENSG00000164418,ENSG00000160716,ENSG00000143603,ENSG00000108684…
GO:MF	actin binding	GO:0003779	TRUE	0.0108198	1.96578	447	2129	76	20171	ENSG00000077522,ENSG00000157827,ENSG00000146122,ENSG00000131018,ENSG00000169994,ENSG00000103647,ENSG00000144821,ENSG00000148180,ENSG00000128591,ENSG00000136167,ENSG00000099204,ENSG00000158164,ENSG00000171617,ENSG00000205542,ENSG00000071246,ENSG00000054654,ENSG00000140416,ENSG00000171132,ENSG00000050405,ENSG00000138771,ENSG00000196526,ENSG00000110880,ENSG00000148700,ENSG00000129116,ENSG00000103187…
GO:MF	transmembrane signaling receptor activity	GO:0004888	FALSE	0.0111868	1.95129	1271	2129	180	20171	ENSG00000139679,ENSG00000171243,ENSG00000184845,ENSG00000144476,ENSG00000069431,ENSG00000135898,ENSG00000182168,ENSG00000185483,ENSG00000160712,ENSG00000148734,ENSG00000154928,ENSG00000134853,ENSG00000163297,ENSG00000150471,ENSG00000006016,ENSG00000176170,ENSG00000182580,ENSG00000076356,ENSG00000177464,ENSG00000026508,ENSG00000198910,ENSG00000185920,ENSG00000205213,ENSG00000020181,ENSG00000106123…
GO:MF	protein-containing complex binding	GO:0044877	FALSE	0.0111929	1.95106	1304	2129	184	20171	ENSG00000164283,ENSG00000186847,ENSG00000100427,ENSG00000100311,ENSG00000077522,ENSG00000157827,ENSG00000165046,ENSG00000168542,ENSG00000154928,ENSG00000134853,ENSG00000163661,ENSG00000164176,ENSG00000105855,ENSG00000173801,ENSG00000012124,ENSG00000168404,ENSG00000131018,ENSG00000157168,ENSG00000169994,ENSG00000026508,ENSG00000023445,ENSG00000103647,ENSG00000130635,ENSG00000144821,ENSG00000148180…
GO:MF	voltage-gated monoatomic ion channel activity	GO:0005244	FALSE	0.0170485	1.76832	202	2129	41	20171	ENSG00000069431,ENSG00000171227,ENSG00000006283,ENSG00000184156,ENSG00000185760,ENSG00000026559,ENSG00000135750,ENSG00000100433,ENSG00000007314,ENSG00000151062,ENSG00000165995,ENSG00000007402,ENSG00000162494,ENSG00000177098,ENSG00000149575,ENSG00000111262,ENSG00000171385,ENSG00000105605,ENSG00000141837,ENSG00000005379,ENSG00000055118,ENSG00000136531,ENSG00000130433,ENSG00000153253,ENSG00000151067…
GO:MF	platelet-derived growth factor binding	GO:0048407	FALSE	0.0186582	1.72913	11	2129	7	20171	ENSG00000100311,ENSG00000168542,ENSG00000134853,ENSG00000130635,ENSG00000108821,ENSG00000113721,ENSG00000139219
GO:MF	serine-type peptidase activity	GO:0008236	FALSE	0.0236835	1.62555	198	2129	40	20171	ENSG00000196611,ENSG00000149968,ENSG00000122861,ENSG00000159403,ENSG00000141314,ENSG00000136943,ENSG00000139178,ENSG00000087245,ENSG00000099139,ENSG00000123342,ENSG00000103355,ENSG00000112812,ENSG00000078098,ENSG00000166033,ENSG00000205403,ENSG00000077616,ENSG00000160183,ENSG00000175497,ENSG00000170801,ENSG00000130226,ENSG00000137673,ENSG00000173531,ENSG00000115257,ENSG00000184012,ENSG00000149090…
GO:MF	carbohydrate derivative binding	GO:0097367	FALSE	0.0256091	1.59161	2300	2129	299	20171	ENSG00000169429,ENSG00000123610,ENSG00000108984,ENSG00000069431,ENSG00000152402,ENSG00000185483,ENSG00000133083,ENSG00000188322,ENSG00000166922,ENSG00000145681,ENSG00000167552,ENSG00000154928,ENSG00000134853,ENSG00000198732,ENSG00000071575,ENSG00000168016,ENSG00000159399,ENSG00000157680,ENSG00000012124,ENSG00000168404,ENSG00000187775,ENSG00000176170,ENSG00000182580,ENSG00000169994,ENSG00000026508…
GO:MF	sodium channel activity	GO:0005272	FALSE	0.0261273	1.5829	46	2129	15	20171	ENSG00000006283,ENSG00000142185,ENSG00000135750,ENSG00000007314,ENSG00000146950,ENSG00000177098,ENSG00000149575,ENSG00000136531,ENSG00000153253,ENSG00000100346,ENSG00000072182,ENSG00000144285,ENSG00000164418,ENSG00000108684,ENSG00000111319
GO:MF	voltage-gated monoatomic cation channel activity	GO:0022843	FALSE	0.0263692	1.5789	146	2129	32	20171	ENSG00000069431,ENSG00000006283,ENSG00000184156,ENSG00000185760,ENSG00000026559,ENSG00000135750,ENSG00000100433,ENSG00000151062,ENSG00000165995,ENSG00000007402,ENSG00000162494,ENSG00000149575,ENSG00000111262,ENSG00000171385,ENSG00000105605,ENSG00000141837,ENSG00000005379,ENSG00000055118,ENSG00000130433,ENSG00000151067,ENSG00000120049,ENSG00000100346,ENSG00000177301,ENSG00000184185,ENSG00000006071…
GO:MF	metal ion binding	GO:0046872	FALSE	0.0295446	1.52952	4275	2129	522	20171	ENSG00000128573,ENSG00000196611,ENSG00000171864,ENSG00000149968,ENSG00000163121,ENSG00000131386,ENSG00000123610,ENSG00000056558,ENSG00000108375,ENSG00000131242,ENSG00000077522,ENSG00000179148,ENSG00000100027,ENSG00000170153,ENSG00000124212,ENSG00000144583,ENSG00000198626,ENSG00000137834,ENSG00000168772,ENSG00000168542,ENSG00000197479,ENSG00000163297,ENSG00000105499,ENSG00000182463,ENSG00000197410…
GO:MF	calcium ion transmembrane transporter activity	GO:0015085	FALSE	0.0296279	1.5283	134	2129	30	20171	ENSG00000198626,ENSG00000171227,ENSG00000006283,ENSG00000168003,ENSG00000142185,ENSG00000058668,ENSG00000185989,ENSG00000074370,ENSG00000151062,ENSG00000165995,ENSG00000007402,ENSG00000105605,ENSG00000166473,ENSG00000141837,ENSG00000005379,ENSG00000104321,ENSG00000187688,ENSG00000174343,ENSG00000130433,ENSG00000175938,ENSG00000167723,ENSG00000183023,ENSG00000151067,ENSG00000119782,ENSG00000161509…
GO:MF	semaphorin receptor binding	GO:0030215	FALSE	0.0302225	1.51967	23	2129	10	20171	ENSG00000138623,ENSG00000092421,ENSG00000167680,ENSG00000170381,ENSG00000164050,ENSG00000012171,ENSG00000143434,ENSG00000010319,ENSG00000112902,ENSG00000196189
GO:MF	ephrin receptor activity	GO:0005003	FALSE	0.0316138	1.50012	19	2129	9	20171	ENSG00000154928,ENSG00000182580,ENSG00000106123,ENSG00000108947,ENSG00000142627,ENSG00000145242,ENSG00000198400,ENSG00000183317,ENSG00000044524
GO:MF	inorganic molecular entity transmembrane transporter activity	GO:0015318	FALSE	0.0347818	1.45865	679	2129	104	20171	ENSG00000069431,ENSG00000198626,ENSG00000171227,ENSG00000167614,ENSG00000006283,ENSG00000240583,ENSG00000108846,ENSG00000163293,ENSG00000109738,ENSG00000184156,ENSG00000185760,ENSG00000113504,ENSG00000026559,ENSG00000168003,ENSG00000142185,ENSG00000058668,ENSG00000104635,ENSG00000155850,ENSG00000111371,ENSG00000185989,ENSG00000074370,ENSG00000135750,ENSG00000197496,ENSG00000100433,ENSG00000186297…
GO:BP	anatomical structure development	GO:0048856	TRUE	1.17e-63	62.9306	5861	2080	926	21128	ENSG00000128573,ENSG00000139679,ENSG00000171243,ENSG00000145824,ENSG00000141052,ENSG00000179772,ENSG00000169429,ENSG00000188487,ENSG00000163395,ENSG00000164283,ENSG00000085741,ENSG00000184845,ENSG00000123610,ENSG00000184564,ENSG00000115461,ENSG00000131737,ENSG00000144476,ENSG00000186847,ENSG00000181449,ENSG00000108984,ENSG00000146411,ENSG00000100311,ENSG00000135898,ENSG00000182168,ENSG00000174469…
GO:BP	developmental process	GO:0032502	FALSE	5.9e-63	62.2293	6446	2080	989	21128	ENSG00000128573,ENSG00000139679,ENSG00000171243,ENSG00000145824,ENSG00000141052,ENSG00000179772,ENSG00000169429,ENSG00000225783,ENSG00000188487,ENSG00000163395,ENSG00000164283,ENSG00000085741,ENSG00000184845,ENSG00000123610,ENSG00000184564,ENSG00000115461,ENSG00000131737,ENSG00000144476,ENSG00000186847,ENSG00000181449,ENSG00000108984,ENSG00000146411,ENSG00000100311,ENSG00000135898,ENSG00000182168…
GO:BP	multicellular organism development	GO:0007275	FALSE	1.27e-61	60.8961	4627	2080	778	21128	ENSG00000128573,ENSG00000139679,ENSG00000171243,ENSG00000141052,ENSG00000179772,ENSG00000169429,ENSG00000188487,ENSG00000163395,ENSG00000164283,ENSG00000085741,ENSG00000184845,ENSG00000123610,ENSG00000184564,ENSG00000115461,ENSG00000144476,ENSG00000181449,ENSG00000108984,ENSG00000146411,ENSG00000100311,ENSG00000135898,ENSG00000182168,ENSG00000174469,ENSG00000077522,ENSG00000162711,ENSG00000185483…
GO:BP	system development	GO:0048731	FALSE	8.12e-60	59.0905	3962	2080	693	21128	ENSG00000128573,ENSG00000141052,ENSG00000179772,ENSG00000169429,ENSG00000188487,ENSG00000163395,ENSG00000164283,ENSG00000085741,ENSG00000184845,ENSG00000123610,ENSG00000184564,ENSG00000115461,ENSG00000144476,ENSG00000181449,ENSG00000108984,ENSG00000146411,ENSG00000100311,ENSG00000182168,ENSG00000174469,ENSG00000077522,ENSG00000185483,ENSG00000117152,ENSG00000078018,ENSG00000178573,ENSG00000133083…
GO:BP	multicellular organismal process	GO:0032501	FALSE	6.94e-57	56.1588	7657	2080	1101	21128	ENSG00000128573,ENSG00000139679,ENSG00000120279,ENSG00000171243,ENSG00000141052,ENSG00000179772,ENSG00000169429,ENSG00000188487,ENSG00000163395,ENSG00000164283,ENSG00000085741,ENSG00000184845,ENSG00000123610,ENSG00000162723,ENSG00000123689,ENSG00000184564,ENSG00000115461,ENSG00000144476,ENSG00000186847,ENSG00000181449,ENSG00000108984,ENSG00000069431,ENSG00000146411,ENSG00000100311,ENSG00000135898…
GO:BP	anatomical structure morphogenesis	GO:0009653	FALSE	3.84e-42	41.4161	2697	2080	487	21128	ENSG00000171243,ENSG00000141052,ENSG00000179772,ENSG00000169429,ENSG00000163395,ENSG00000164283,ENSG00000085741,ENSG00000184564,ENSG00000115461,ENSG00000144476,ENSG00000181449,ENSG00000182168,ENSG00000174469,ENSG00000077522,ENSG00000185483,ENSG00000078018,ENSG00000133083,ENSG00000124212,ENSG00000110693,ENSG00000128805,ENSG00000154133,ENSG00000198626,ENSG00000157827,ENSG00000137834,ENSG00000106178…
GO:BP	cell communication	GO:0007154	FALSE	5.27e-38	37.2782	6573	2080	924	21128	ENSG00000139679,ENSG00000162892,ENSG00000171243,ENSG00000145824,ENSG00000141052,ENSG00000140379,ENSG00000169429,ENSG00000164283,ENSG00000085741,ENSG00000184845,ENSG00000123610,ENSG00000104081,ENSG00000123689,ENSG00000115461,ENSG00000144476,ENSG00000181449,ENSG00000108984,ENSG00000056558,ENSG00000100311,ENSG00000135898,ENSG00000182168,ENSG00000152402,ENSG00000108375,ENSG00000174469,ENSG00000185585…
GO:BP	cellular developmental process	GO:0048869	FALSE	1.52e-37	36.8179	4312	2080	670	21128	ENSG00000171243,ENSG00000145824,ENSG00000141052,ENSG00000179772,ENSG00000225783,ENSG00000188487,ENSG00000085741,ENSG00000184845,ENSG00000123610,ENSG00000184564,ENSG00000115461,ENSG00000131737,ENSG00000144476,ENSG00000186847,ENSG00000181449,ENSG00000108984,ENSG00000100311,ENSG00000135898,ENSG00000182168,ENSG00000174469,ENSG00000077522,ENSG00000162711,ENSG00000021300,ENSG00000185483,ENSG00000117152…
GO:BP	cell differentiation	GO:0030154	FALSE	1.62e-37	36.7912	4287	2080	667	21128	ENSG00000171243,ENSG00000145824,ENSG00000141052,ENSG00000179772,ENSG00000225783,ENSG00000188487,ENSG00000085741,ENSG00000184845,ENSG00000123610,ENSG00000184564,ENSG00000115461,ENSG00000131737,ENSG00000144476,ENSG00000186847,ENSG00000181449,ENSG00000108984,ENSG00000100311,ENSG00000135898,ENSG00000182168,ENSG00000174469,ENSG00000077522,ENSG00000162711,ENSG00000021300,ENSG00000185483,ENSG00000117152…
GO:BP	cell adhesion	GO:0007155	FALSE	1.11e-36	35.9564	1521	2080	315	21128	ENSG00000169429,ENSG00000163395,ENSG00000123610,ENSG00000144476,ENSG00000181449,ENSG00000100311,ENSG00000174469,ENSG00000077522,ENSG00000162711,ENSG00000120217,ENSG00000065618,ENSG00000111859,ENSG00000154133,ENSG00000145681,ENSG00000137834,ENSG00000168542,ENSG00000112769,ENSG00000197479,ENSG00000026751,ENSG00000154928,ENSG00000134853,ENSG00000197410,ENSG00000164176,ENSG00000167614,ENSG00000105855…
GO:BP	regulation of developmental process	GO:0050793	FALSE	3.09e-36	35.5096	2474	2080	442	21128	ENSG00000171243,ENSG00000145824,ENSG00000141052,ENSG00000179772,ENSG00000169429,ENSG00000085741,ENSG00000123610,ENSG00000184564,ENSG00000115461,ENSG00000181449,ENSG00000100311,ENSG00000135898,ENSG00000182168,ENSG00000162711,ENSG00000021300,ENSG00000185483,ENSG00000117152,ENSG00000078018,ENSG00000213626,ENSG00000178573,ENSG00000124212,ENSG00000110693,ENSG00000168675,ENSG00000111859,ENSG00000157827…
GO:BP	response to stimulus	GO:0050896	FALSE	3.38e-36	35.4706	9039	2080	1173	21128	ENSG00000196611,ENSG00000139679,ENSG00000162892,ENSG00000171243,ENSG00000149968,ENSG00000145824,ENSG00000141052,ENSG00000140379,ENSG00000169429,ENSG00000164283,ENSG00000085741,ENSG00000184845,ENSG00000123610,ENSG00000104081,ENSG00000123689,ENSG00000184564,ENSG00000115461,ENSG00000144476,ENSG00000181449,ENSG00000108984,ENSG00000069431,ENSG00000056558,ENSG00000100427,ENSG00000100311,ENSG00000135898…
GO:BP	signaling	GO:0023052	FALSE	4.68e-36	35.3297	6462	2080	905	21128	ENSG00000139679,ENSG00000162892,ENSG00000171243,ENSG00000145824,ENSG00000141052,ENSG00000140379,ENSG00000169429,ENSG00000164283,ENSG00000085741,ENSG00000184845,ENSG00000123610,ENSG00000104081,ENSG00000123689,ENSG00000115461,ENSG00000144476,ENSG00000181449,ENSG00000108984,ENSG00000056558,ENSG00000100311,ENSG00000135898,ENSG00000182168,ENSG00000152402,ENSG00000108375,ENSG00000185585,ENSG00000077522…
GO:BP	regulation of multicellular organismal process	GO:0051239	FALSE	1.31e-34	33.8829	3004	2080	504	21128	ENSG00000171243,ENSG00000141052,ENSG00000179772,ENSG00000169429,ENSG00000085741,ENSG00000123610,ENSG00000123689,ENSG00000184564,ENSG00000115461,ENSG00000108984,ENSG00000069431,ENSG00000100311,ENSG00000135898,ENSG00000162711,ENSG00000117152,ENSG00000078018,ENSG00000213626,ENSG00000170498,ENSG00000178573,ENSG00000120217,ENSG00000124212,ENSG00000110693,ENSG00000168675,ENSG00000111859,ENSG00000198626…
GO:BP	animal organ development	GO:0048513	FALSE	2.4e-33	32.6204	3109	2080	513	21128	ENSG00000128573,ENSG00000171243,ENSG00000145824,ENSG00000141052,ENSG00000169429,ENSG00000163395,ENSG00000085741,ENSG00000184845,ENSG00000123610,ENSG00000184564,ENSG00000115461,ENSG00000186847,ENSG00000181449,ENSG00000108984,ENSG00000100311,ENSG00000182168,ENSG00000174469,ENSG00000077522,ENSG00000185483,ENSG00000117152,ENSG00000179148,ENSG00000213626,ENSG00000178573,ENSG00000133083,ENSG00000110693…
GO:BP	signal transduction	GO:0007165	FALSE	5.84e-32	31.2337	6012	2080	841	21128	ENSG00000139679,ENSG00000162892,ENSG00000171243,ENSG00000145824,ENSG00000141052,ENSG00000140379,ENSG00000169429,ENSG00000164283,ENSG00000085741,ENSG00000184845,ENSG00000123610,ENSG00000104081,ENSG00000123689,ENSG00000115461,ENSG00000144476,ENSG00000181449,ENSG00000108984,ENSG00000056558,ENSG00000100311,ENSG00000135898,ENSG00000182168,ENSG00000152402,ENSG00000108375,ENSG00000185585,ENSG00000077522…
GO:BP	cell motility	GO:0048870	FALSE	3.44e-31	30.4639	1699	2080	326	21128	ENSG00000162892,ENSG00000145824,ENSG00000141052,ENSG00000169429,ENSG00000085741,ENSG00000184845,ENSG00000123610,ENSG00000115461,ENSG00000144476,ENSG00000100311,ENSG00000182168,ENSG00000133083,ENSG00000120217,ENSG00000168675,ENSG00000111859,ENSG00000154133,ENSG00000184489,ENSG00000157827,ENSG00000160712,ENSG00000106178,ENSG00000168542,ENSG00000112769,ENSG00000154928,ENSG00000134853,ENSG00000118503…
GO:BP	regulation of cellular process	GO:0050794	FALSE	2.78e-30	29.5554	11139	2080	1355	21128	ENSG00000128573,ENSG00000196611,ENSG00000139679,ENSG00000162892,ENSG00000171243,ENSG00000149968,ENSG00000145824,ENSG00000141052,ENSG00000140379,ENSG00000179772,ENSG00000169429,ENSG00000188487,ENSG00000164283,ENSG00000085741,ENSG00000184845,ENSG00000123610,ENSG00000104081,ENSG00000123689,ENSG00000184564,ENSG00000115461,ENSG00000144476,ENSG00000181449,ENSG00000108984,ENSG00000069431,ENSG00000056558…
GO:BP	cell migration	GO:0016477	FALSE	5.07e-30	29.2951	1502	2080	296	21128	ENSG00000162892,ENSG00000145824,ENSG00000141052,ENSG00000169429,ENSG00000085741,ENSG00000184845,ENSG00000123610,ENSG00000115461,ENSG00000144476,ENSG00000100311,ENSG00000182168,ENSG00000133083,ENSG00000120217,ENSG00000168675,ENSG00000111859,ENSG00000154133,ENSG00000184489,ENSG00000157827,ENSG00000160712,ENSG00000106178,ENSG00000168542,ENSG00000112769,ENSG00000154928,ENSG00000134853,ENSG00000118503…
GO:BP	cell surface receptor signaling pathway	GO:0007166	FALSE	5.11e-30	29.2916	2869	2080	473	21128	ENSG00000162892,ENSG00000171243,ENSG00000141052,ENSG00000140379,ENSG00000169429,ENSG00000164283,ENSG00000085741,ENSG00000123610,ENSG00000123689,ENSG00000115461,ENSG00000144476,ENSG00000181449,ENSG00000056558,ENSG00000100311,ENSG00000182168,ENSG00000108375,ENSG00000185483,ENSG00000149212,ENSG00000117152,ENSG00000120217,ENSG00000168675,ENSG00000111859,ENSG00000184489,ENSG00000137834,ENSG00000160712…
GO:BP	nervous system development	GO:0007399	FALSE	1.29e-29	28.8891	2525	2080	429	21128	ENSG00000128573,ENSG00000188487,ENSG00000163395,ENSG00000085741,ENSG00000184845,ENSG00000184564,ENSG00000144476,ENSG00000181449,ENSG00000182168,ENSG00000174469,ENSG00000185483,ENSG00000117152,ENSG00000078018,ENSG00000133083,ENSG00000110693,ENSG00000154133,ENSG00000188322,ENSG00000145681,ENSG00000123095,ENSG00000168542,ENSG00000197479,ENSG00000154928,ENSG00000134986,ENSG00000185630,ENSG00000182175…
GO:BP	locomotion	GO:0040011	FALSE	1.53e-27	26.814	1353	2080	269	21128	ENSG00000162892,ENSG00000145824,ENSG00000141052,ENSG00000169429,ENSG00000085741,ENSG00000184845,ENSG00000123610,ENSG00000115461,ENSG00000144476,ENSG00000100311,ENSG00000182168,ENSG00000120217,ENSG00000168675,ENSG00000111859,ENSG00000154133,ENSG00000175592,ENSG00000160712,ENSG00000106178,ENSG00000168542,ENSG00000112769,ENSG00000154928,ENSG00000134853,ENSG00000111087,ENSG00000173801,ENSG00000138336…
GO:BP	cellular response to stimulus	GO:0051716	FALSE	1.78e-27	26.7501	7491	2080	980	21128	ENSG00000196611,ENSG00000139679,ENSG00000162892,ENSG00000171243,ENSG00000149968,ENSG00000145824,ENSG00000141052,ENSG00000140379,ENSG00000169429,ENSG00000164283,ENSG00000085741,ENSG00000184845,ENSG00000123610,ENSG00000104081,ENSG00000123689,ENSG00000115461,ENSG00000144476,ENSG00000181449,ENSG00000108984,ENSG00000056558,ENSG00000100427,ENSG00000100311,ENSG00000135898,ENSG00000182168,ENSG00000152402…
GO:BP	tissue development	GO:0009888	FALSE	8.12e-27	26.0903	1995	2080	353	21128	ENSG00000171243,ENSG00000141052,ENSG00000085741,ENSG00000184564,ENSG00000115461,ENSG00000131737,ENSG00000186847,ENSG00000181449,ENSG00000100311,ENSG00000182168,ENSG00000077522,ENSG00000185483,ENSG00000117152,ENSG00000179148,ENSG00000213626,ENSG00000178573,ENSG00000110693,ENSG00000168675,ENSG00000065618,ENSG00000154133,ENSG00000198626,ENSG00000137834,ENSG00000160712,ENSG00000185022,ENSG00000168542…
GO:BP	regulation of cell migration	GO:0030334	FALSE	1.02e-24	23.9906	926	2080	201	21128	ENSG00000162892,ENSG00000145824,ENSG00000141052,ENSG00000169429,ENSG00000085741,ENSG00000184845,ENSG00000123610,ENSG00000115461,ENSG00000144476,ENSG00000100311,ENSG00000182168,ENSG00000120217,ENSG00000168675,ENSG00000111859,ENSG00000154133,ENSG00000160712,ENSG00000106178,ENSG00000168542,ENSG00000112769,ENSG00000134853,ENSG00000111087,ENSG00000173801,ENSG00000138336,ENSG00000122861,ENSG00000138675…
GO:BP	animal organ morphogenesis	GO:0009887	FALSE	6.48e-24	23.1882	1070	2080	220	21128	ENSG00000171243,ENSG00000163395,ENSG00000085741,ENSG00000184564,ENSG00000115461,ENSG00000185483,ENSG00000110693,ENSG00000198626,ENSG00000137834,ENSG00000168542,ENSG00000154928,ENSG00000134853,ENSG00000185630,ENSG00000118503,ENSG00000111087,ENSG00000138675,ENSG00000124766,ENSG00000204262,ENSG00000139263,ENSG00000134532,ENSG00000157168,ENSG00000076716,ENSG00000130635,ENSG00000197467,ENSG00000124813…
GO:BP	regulation of cell communication	GO:0010646	FALSE	7.76e-24	23.1102	3388	2080	514	21128	ENSG00000139679,ENSG00000162892,ENSG00000171243,ENSG00000141052,ENSG00000169429,ENSG00000164283,ENSG00000085741,ENSG00000184845,ENSG00000123610,ENSG00000123689,ENSG00000115461,ENSG00000144476,ENSG00000181449,ENSG00000108984,ENSG00000056558,ENSG00000100311,ENSG00000135898,ENSG00000152402,ENSG00000108375,ENSG00000185483,ENSG00000149212,ENSG00000117152,ENSG00000213626,ENSG00000170498,ENSG00000169184…
GO:BP	regulation of cell motility	GO:2000145	FALSE	7.82e-24	23.1069	988	2080	208	21128	ENSG00000162892,ENSG00000145824,ENSG00000141052,ENSG00000169429,ENSG00000085741,ENSG00000184845,ENSG00000123610,ENSG00000115461,ENSG00000144476,ENSG00000100311,ENSG00000182168,ENSG00000120217,ENSG00000168675,ENSG00000111859,ENSG00000154133,ENSG00000160712,ENSG00000106178,ENSG00000168542,ENSG00000112769,ENSG00000134853,ENSG00000111087,ENSG00000173801,ENSG00000138336,ENSG00000122861,ENSG00000138675…
GO:BP	circulatory system development	GO:0072359	FALSE	1.39e-23	22.8581	1118	2080	226	21128	ENSG00000141052,ENSG00000179772,ENSG00000169429,ENSG00000164283,ENSG00000085741,ENSG00000144476,ENSG00000146411,ENSG00000100311,ENSG00000077522,ENSG00000117152,ENSG00000124212,ENSG00000110693,ENSG00000128805,ENSG00000154133,ENSG00000198626,ENSG00000175592,ENSG00000137834,ENSG00000160712,ENSG00000106178,ENSG00000168542,ENSG00000112769,ENSG00000154928,ENSG00000134853,ENSG00000118503,ENSG00000105855…
GO:BP	regulation of signaling	GO:0023051	FALSE	2.39e-23	22.6225	3378	2080	511	21128	ENSG00000139679,ENSG00000162892,ENSG00000171243,ENSG00000141052,ENSG00000169429,ENSG00000164283,ENSG00000085741,ENSG00000184845,ENSG00000123610,ENSG00000123689,ENSG00000115461,ENSG00000144476,ENSG00000181449,ENSG00000108984,ENSG00000056558,ENSG00000100311,ENSG00000135898,ENSG00000152402,ENSG00000108375,ENSG00000185483,ENSG00000149212,ENSG00000117152,ENSG00000213626,ENSG00000170498,ENSG00000169184…
GO:BP	biological regulation	GO:0065007	FALSE	2.73e-23	22.5632	12926	2080	1493	21128	ENSG00000128573,ENSG00000196611,ENSG00000139679,ENSG00000162892,ENSG00000171243,ENSG00000149968,ENSG00000145824,ENSG00000141052,ENSG00000140379,ENSG00000179772,ENSG00000169429,ENSG00000188487,ENSG00000164283,ENSG00000085741,ENSG00000184845,ENSG00000123610,ENSG00000104081,ENSG00000123689,ENSG00000184564,ENSG00000115461,ENSG00000144476,ENSG00000181449,ENSG00000214049,ENSG00000108984,ENSG00000069431…
GO:BP	regulation of locomotion	GO:0040012	FALSE	3.2e-23	22.4947	1033	2080	213	21128	ENSG00000162892,ENSG00000145824,ENSG00000141052,ENSG00000169429,ENSG00000085741,ENSG00000184845,ENSG00000123610,ENSG00000115461,ENSG00000144476,ENSG00000100311,ENSG00000182168,ENSG00000120217,ENSG00000168675,ENSG00000111859,ENSG00000154133,ENSG00000160712,ENSG00000106178,ENSG00000168542,ENSG00000112769,ENSG00000134853,ENSG00000111087,ENSG00000173801,ENSG00000138336,ENSG00000122861,ENSG00000138675…
GO:BP	regulation of response to stimulus	GO:0048583	FALSE	1.22e-22	21.9136	3998	2080	580	21128	ENSG00000139679,ENSG00000162892,ENSG00000171243,ENSG00000149968,ENSG00000145824,ENSG00000141052,ENSG00000169429,ENSG00000164283,ENSG00000085741,ENSG00000184845,ENSG00000123610,ENSG00000123689,ENSG00000115461,ENSG00000144476,ENSG00000181449,ENSG00000108984,ENSG00000056558,ENSG00000100427,ENSG00000100311,ENSG00000135898,ENSG00000152402,ENSG00000108375,ENSG00000162711,ENSG00000185483,ENSG00000149212…
GO:BP	response to external stimulus	GO:0009605	FALSE	2.34e-22	21.6315	2861	2080	446	21128	ENSG00000162892,ENSG00000149968,ENSG00000145824,ENSG00000141052,ENSG00000169429,ENSG00000085741,ENSG00000184845,ENSG00000123610,ENSG00000184564,ENSG00000144476,ENSG00000108984,ENSG00000069431,ENSG00000100311,ENSG00000182168,ENSG00000174469,ENSG00000162711,ENSG00000021300,ENSG00000149212,ENSG00000169184,ENSG00000133083,ENSG00000120217,ENSG00000124212,ENSG00000111859,ENSG00000154133,ENSG00000185745…
GO:BP	tube development	GO:0035295	FALSE	8.17e-22	21.0878	1079	2080	216	21128	ENSG00000171243,ENSG00000141052,ENSG00000169429,ENSG00000164283,ENSG00000085741,ENSG00000115461,ENSG00000144476,ENSG00000124212,ENSG00000128805,ENSG00000154133,ENSG00000198626,ENSG00000137834,ENSG00000106178,ENSG00000168542,ENSG00000154928,ENSG00000134853,ENSG00000185630,ENSG00000118503,ENSG00000182175,ENSG00000105855,ENSG00000111087,ENSG00000173801,ENSG00000159399,ENSG00000124766,ENSG00000006016…
GO:BP	regulation of multicellular organismal development	GO:2000026	FALSE	1.99e-21	20.7014	1400	2080	259	21128	ENSG00000169429,ENSG00000085741,ENSG00000123610,ENSG00000184564,ENSG00000135898,ENSG00000162711,ENSG00000117152,ENSG00000078018,ENSG00000178573,ENSG00000124212,ENSG00000110693,ENSG00000111859,ENSG00000123095,ENSG00000185022,ENSG00000106178,ENSG00000112769,ENSG00000154928,ENSG00000128422,ENSG00000118503,ENSG00000105855,ENSG00000111087,ENSG00000173801,ENSG00000159399,ENSG00000124766,ENSG00000116741…
GO:BP	extracellular matrix organization	GO:0030198	FALSE	2.28e-21	20.6426	321	2080	97	21128	ENSG00000196611,ENSG00000149968,ENSG00000185585,ENSG00000065618,ENSG00000168542,ENSG00000134853,ENSG00000163661,ENSG00000049089,ENSG00000138131,ENSG00000198732,ENSG00000163346,ENSG00000142303,ENSG00000204262,ENSG00000130635,ENSG00000197467,ENSG00000136167,ENSG00000143341,ENSG00000060718,ENSG00000132561,ENSG00000108821,ENSG00000136943,ENSG00000092969,ENSG00000129038,ENSG00000142871,ENSG00000105290…
GO:BP	tube morphogenesis	GO:0035239	FALSE	2.77e-21	20.5573	865	2080	184	21128	ENSG00000171243,ENSG00000141052,ENSG00000169429,ENSG00000164283,ENSG00000085741,ENSG00000144476,ENSG00000124212,ENSG00000128805,ENSG00000154133,ENSG00000198626,ENSG00000106178,ENSG00000168542,ENSG00000154928,ENSG00000134853,ENSG00000185630,ENSG00000118503,ENSG00000182175,ENSG00000105855,ENSG00000111087,ENSG00000173801,ENSG00000159399,ENSG00000124766,ENSG00000176170,ENSG00000182580,ENSG00000177464…
GO:BP	extracellular structure organization	GO:0043062	FALSE	2.95e-21	20.5298	322	2080	97	21128	ENSG00000196611,ENSG00000149968,ENSG00000185585,ENSG00000065618,ENSG00000168542,ENSG00000134853,ENSG00000163661,ENSG00000049089,ENSG00000138131,ENSG00000198732,ENSG00000163346,ENSG00000142303,ENSG00000204262,ENSG00000130635,ENSG00000197467,ENSG00000136167,ENSG00000143341,ENSG00000060718,ENSG00000132561,ENSG00000108821,ENSG00000136943,ENSG00000092969,ENSG00000129038,ENSG00000142871,ENSG00000105290…
GO:BP	regulation of biological process	GO:0050789	FALSE	3.04e-21	20.5172	12378	2080	1433	21128	ENSG00000128573,ENSG00000196611,ENSG00000139679,ENSG00000162892,ENSG00000171243,ENSG00000149968,ENSG00000145824,ENSG00000141052,ENSG00000140379,ENSG00000179772,ENSG00000169429,ENSG00000188487,ENSG00000164283,ENSG00000085741,ENSG00000184845,ENSG00000123610,ENSG00000104081,ENSG00000123689,ENSG00000184564,ENSG00000115461,ENSG00000144476,ENSG00000181449,ENSG00000214049,ENSG00000108984,ENSG00000069431…
GO:BP	regulation of signal transduction	GO:0009966	FALSE	3.89e-21	20.4097	2991	2080	457	21128	ENSG00000139679,ENSG00000162892,ENSG00000171243,ENSG00000141052,ENSG00000169429,ENSG00000164283,ENSG00000085741,ENSG00000123610,ENSG00000123689,ENSG00000115461,ENSG00000144476,ENSG00000181449,ENSG00000108984,ENSG00000056558,ENSG00000100311,ENSG00000135898,ENSG00000152402,ENSG00000108375,ENSG00000185483,ENSG00000149212,ENSG00000117152,ENSG00000213626,ENSG00000170498,ENSG00000169184,ENSG00000124212…
GO:BP	external encapsulating structure organization	GO:0045229	FALSE	4.94e-21	20.306	324	2080	97	21128	ENSG00000196611,ENSG00000149968,ENSG00000185585,ENSG00000065618,ENSG00000168542,ENSG00000134853,ENSG00000163661,ENSG00000049089,ENSG00000138131,ENSG00000198732,ENSG00000163346,ENSG00000142303,ENSG00000204262,ENSG00000130635,ENSG00000197467,ENSG00000136167,ENSG00000143341,ENSG00000060718,ENSG00000132561,ENSG00000108821,ENSG00000136943,ENSG00000092969,ENSG00000129038,ENSG00000142871,ENSG00000105290…
GO:BP	positive regulation of biological process	GO:0048518	FALSE	8.82e-21	20.0548	6348	2080	830	21128	ENSG00000196611,ENSG00000139679,ENSG00000162892,ENSG00000149968,ENSG00000145824,ENSG00000141052,ENSG00000179772,ENSG00000169429,ENSG00000164283,ENSG00000085741,ENSG00000184845,ENSG00000123610,ENSG00000104081,ENSG00000123689,ENSG00000184564,ENSG00000115461,ENSG00000144476,ENSG00000181449,ENSG00000108984,ENSG00000056558,ENSG00000100427,ENSG00000100311,ENSG00000135898,ENSG00000182168,ENSG00000152402…
GO:BP	cell development	GO:0048468	FALSE	3.64e-20	19.4391	2728	2080	422	21128	ENSG00000184845,ENSG00000123610,ENSG00000184564,ENSG00000100311,ENSG00000135898,ENSG00000182168,ENSG00000174469,ENSG00000077522,ENSG00000162711,ENSG00000185483,ENSG00000117152,ENSG00000078018,ENSG00000178573,ENSG00000133083,ENSG00000111859,ENSG00000154133,ENSG00000123095,ENSG00000160712,ENSG00000154928,ENSG00000134853,ENSG00000163661,ENSG00000134986,ENSG00000095752,ENSG00000185630,ENSG00000182175…
GO:BP	cell-cell adhesion	GO:0098609	FALSE	1.14e-19	18.9433	948	2080	192	21128	ENSG00000163395,ENSG00000181449,ENSG00000162711,ENSG00000120217,ENSG00000154133,ENSG00000197479,ENSG00000134853,ENSG00000197410,ENSG00000167614,ENSG00000173801,ENSG00000189184,ENSG00000150471,ENSG00000124766,ENSG00000157168,ENSG00000076716,ENSG00000182580,ENSG00000026508,ENSG00000198910,ENSG00000197467,ENSG00000162706,ENSG00000143341,ENSG00000113209,ENSG00000166401,ENSG00000158258,ENSG00000011422…
GO:BP	positive regulation of developmental process	GO:0051094	FALSE	1.17e-19	18.9317	1311	2080	242	21128	ENSG00000141052,ENSG00000179772,ENSG00000169429,ENSG00000085741,ENSG00000184564,ENSG00000181449,ENSG00000100311,ENSG00000182168,ENSG00000162711,ENSG00000213626,ENSG00000124212,ENSG00000110693,ENSG00000111859,ENSG00000160712,ENSG00000106178,ENSG00000154928,ENSG00000128422,ENSG00000105855,ENSG00000111087,ENSG00000173801,ENSG00000138336,ENSG00000111344,ENSG00000176406,ENSG00000159399,ENSG00000124766…
GO:BP	blood vessel development	GO:0001568	FALSE	2.25e-19	18.6472	706	2080	156	21128	ENSG00000141052,ENSG00000179772,ENSG00000169429,ENSG00000164283,ENSG00000085741,ENSG00000144476,ENSG00000100311,ENSG00000124212,ENSG00000128805,ENSG00000154133,ENSG00000175592,ENSG00000137834,ENSG00000160712,ENSG00000106178,ENSG00000168542,ENSG00000112769,ENSG00000154928,ENSG00000134853,ENSG00000118503,ENSG00000105855,ENSG00000173801,ENSG00000166396,ENSG00000159399,ENSG00000124766,ENSG00000176170…
GO:BP	regulation of anatomical structure morphogenesis	GO:0022603	FALSE	4.83e-19	18.3165	882	2080	181	21128	ENSG00000169429,ENSG00000085741,ENSG00000185483,ENSG00000078018,ENSG00000124212,ENSG00000157827,ENSG00000106178,ENSG00000118503,ENSG00000105855,ENSG00000099864,ENSG00000173801,ENSG00000111344,ENSG00000198576,ENSG00000176406,ENSG00000159399,ENSG00000169439,ENSG00000176170,ENSG00000076716,ENSG00000182580,ENSG00000076356,ENSG00000177464,ENSG00000026508,ENSG00000162490,ENSG00000198910,ENSG00000176697…
GO:BP	negative regulation of cellular process	GO:0048523	FALSE	1.76e-18	17.7538	4755	2080	647	21128	ENSG00000128573,ENSG00000162892,ENSG00000171243,ENSG00000149968,ENSG00000145824,ENSG00000141052,ENSG00000140379,ENSG00000179772,ENSG00000169429,ENSG00000085741,ENSG00000184845,ENSG00000123610,ENSG00000104081,ENSG00000115461,ENSG00000144476,ENSG00000181449,ENSG00000100311,ENSG00000135898,ENSG00000108375,ENSG00000077522,ENSG00000149212,ENSG00000117152,ENSG00000078018,ENSG00000213626,ENSG00000170498…
GO:BP	anatomical structure formation involved in morphogenesis	GO:0048646	FALSE	2.34e-18	17.6307	1168	2080	219	21128	ENSG00000169429,ENSG00000163395,ENSG00000164283,ENSG00000085741,ENSG00000144476,ENSG00000181449,ENSG00000077522,ENSG00000124212,ENSG00000128805,ENSG00000154133,ENSG00000106178,ENSG00000168542,ENSG00000154928,ENSG00000134853,ENSG00000118503,ENSG00000182175,ENSG00000105855,ENSG00000173801,ENSG00000138336,ENSG00000159399,ENSG00000124766,ENSG00000204262,ENSG00000176170,ENSG00000182580,ENSG00000138166…
GO:BP	neurogenesis	GO:0022008	FALSE	2.93e-18	17.5339	1688	2080	287	21128	ENSG00000085741,ENSG00000184845,ENSG00000184564,ENSG00000181449,ENSG00000182168,ENSG00000174469,ENSG00000185483,ENSG00000078018,ENSG00000133083,ENSG00000110693,ENSG00000154133,ENSG00000123095,ENSG00000168542,ENSG00000154928,ENSG00000134986,ENSG00000185630,ENSG00000182175,ENSG00000111344,ENSG00000198576,ENSG00000176406,ENSG00000150471,ENSG00000138675,ENSG00000124766,ENSG00000152580,ENSG00000116741…
GO:BP	positive regulation of cellular process	GO:0048522	FALSE	5.02e-18	17.2991	5657	2080	743	21128	ENSG00000196611,ENSG00000139679,ENSG00000162892,ENSG00000149968,ENSG00000145824,ENSG00000141052,ENSG00000169429,ENSG00000164283,ENSG00000085741,ENSG00000184845,ENSG00000123610,ENSG00000104081,ENSG00000123689,ENSG00000184564,ENSG00000115461,ENSG00000144476,ENSG00000181449,ENSG00000108984,ENSG00000056558,ENSG00000100427,ENSG00000100311,ENSG00000135898,ENSG00000182168,ENSG00000152402,ENSG00000174469…
GO:BP	cell projection organization	GO:0030030	FALSE	6.22e-18	17.2064	1556	2080	269	21128	ENSG00000184564,ENSG00000182168,ENSG00000174469,ENSG00000077522,ENSG00000185483,ENSG00000078018,ENSG00000133083,ENSG00000111859,ENSG00000154133,ENSG00000154928,ENSG00000134986,ENSG00000182175,ENSG00000167614,ENSG00000099864,ENSG00000111344,ENSG00000198576,ENSG00000176406,ENSG00000116741,ENSG00000169439,ENSG00000146122,ENSG00000187775,ENSG00000182580,ENSG00000076356,ENSG00000026508,ENSG00000162490…
GO:BP	plasma membrane bounded cell projection organization	GO:0120036	FALSE	6.62e-18	17.1794	1518	2080	264	21128	ENSG00000184564,ENSG00000182168,ENSG00000174469,ENSG00000077522,ENSG00000185483,ENSG00000078018,ENSG00000133083,ENSG00000111859,ENSG00000154133,ENSG00000154928,ENSG00000134986,ENSG00000182175,ENSG00000167614,ENSG00000099864,ENSG00000111344,ENSG00000198576,ENSG00000176406,ENSG00000116741,ENSG00000169439,ENSG00000146122,ENSG00000187775,ENSG00000182580,ENSG00000076356,ENSG00000026508,ENSG00000162490…
GO:BP	vasculature development	GO:0001944	FALSE	7.87e-18	17.1042	737	2080	157	21128	ENSG00000141052,ENSG00000179772,ENSG00000169429,ENSG00000164283,ENSG00000085741,ENSG00000144476,ENSG00000100311,ENSG00000124212,ENSG00000128805,ENSG00000154133,ENSG00000175592,ENSG00000137834,ENSG00000160712,ENSG00000106178,ENSG00000168542,ENSG00000112769,ENSG00000154928,ENSG00000134853,ENSG00000118503,ENSG00000105855,ENSG00000173801,ENSG00000166396,ENSG00000159399,ENSG00000124766,ENSG00000176170…
GO:BP	regulation of biological quality	GO:0065008	FALSE	1.02e-17	16.9931	2790	2080	420	21128	ENSG00000139679,ENSG00000188487,ENSG00000184845,ENSG00000184564,ENSG00000144476,ENSG00000069431,ENSG00000100311,ENSG00000135898,ENSG00000077522,ENSG00000117152,ENSG00000078018,ENSG00000170498,ENSG00000128805,ENSG00000111859,ENSG00000184489,ENSG00000185745,ENSG00000198626,ENSG00000184838,ENSG00000166922,ENSG00000106178,ENSG00000168542,ENSG00000102003,ENSG00000167552,ENSG00000154928,ENSG00000134853…
GO:BP	cell-cell signaling	GO:0007267	FALSE	2.75e-17	16.5609	1666	2080	281	21128	ENSG00000171243,ENSG00000145824,ENSG00000085741,ENSG00000184845,ENSG00000123610,ENSG00000181449,ENSG00000108984,ENSG00000100311,ENSG00000108375,ENSG00000185483,ENSG00000117152,ENSG00000170498,ENSG00000198626,ENSG00000166922,ENSG00000106178,ENSG00000197479,ENSG00000102003,ENSG00000154928,ENSG00000095752,ENSG00000118503,ENSG00000105855,ENSG00000111087,ENSG00000173801,ENSG00000163346,ENSG00000198576…
GO:BP	generation of neurons	GO:0048699	FALSE	3.21e-17	16.4934	1473	2080	256	21128	ENSG00000085741,ENSG00000184845,ENSG00000184564,ENSG00000181449,ENSG00000182168,ENSG00000174469,ENSG00000185483,ENSG00000078018,ENSG00000133083,ENSG00000154133,ENSG00000168542,ENSG00000154928,ENSG00000134986,ENSG00000185630,ENSG00000182175,ENSG00000111344,ENSG00000198576,ENSG00000176406,ENSG00000150471,ENSG00000124766,ENSG00000152580,ENSG00000116741,ENSG00000169439,ENSG00000134532,ENSG00000157168…
GO:BP	negative regulation of multicellular organismal process	GO:0051241	FALSE	3.86e-17	16.4135	1105	2080	207	21128	ENSG00000171243,ENSG00000141052,ENSG00000085741,ENSG00000123610,ENSG00000115461,ENSG00000108984,ENSG00000100311,ENSG00000135898,ENSG00000117152,ENSG00000078018,ENSG00000120217,ENSG00000110693,ENSG00000168675,ENSG00000137834,ENSG00000112769,ENSG00000134853,ENSG00000118503,ENSG00000104856,ENSG00000173801,ENSG00000138336,ENSG00000122861,ENSG00000071575,ENSG00000116741,ENSG00000146122,ENSG00000177464…
GO:BP	regulation of cell differentiation	GO:0045595	FALSE	7.12e-17	16.1474	1567	2080	267	21128	ENSG00000171243,ENSG00000145824,ENSG00000141052,ENSG00000123610,ENSG00000115461,ENSG00000181449,ENSG00000100311,ENSG00000135898,ENSG00000162711,ENSG00000021300,ENSG00000117152,ENSG00000078018,ENSG00000213626,ENSG00000178573,ENSG00000110693,ENSG00000168675,ENSG00000111859,ENSG00000137834,ENSG00000123095,ENSG00000160712,ENSG00000185022,ENSG00000154928,ENSG00000134853,ENSG00000134986,ENSG00000185630…
GO:BP	cellular response to chemical stimulus	GO:0070887	FALSE	3.21e-16	15.493	2697	2080	403	21128	ENSG00000162892,ENSG00000149968,ENSG00000145824,ENSG00000169429,ENSG00000085741,ENSG00000184845,ENSG00000123610,ENSG00000115461,ENSG00000144476,ENSG00000108984,ENSG00000056558,ENSG00000100427,ENSG00000100311,ENSG00000182168,ENSG00000077522,ENSG00000162711,ENSG00000149212,ENSG00000117152,ENSG00000213626,ENSG00000169184,ENSG00000120217,ENSG00000124212,ENSG00000111859,ENSG00000184489,ENSG00000185745…
GO:BP	blood vessel morphogenesis	GO:0048514	FALSE	5.62e-16	15.2506	618	2080	135	21128	ENSG00000141052,ENSG00000169429,ENSG00000164283,ENSG00000085741,ENSG00000144476,ENSG00000124212,ENSG00000128805,ENSG00000154133,ENSG00000106178,ENSG00000168542,ENSG00000154928,ENSG00000134853,ENSG00000118503,ENSG00000105855,ENSG00000173801,ENSG00000159399,ENSG00000124766,ENSG00000176170,ENSG00000182580,ENSG00000177464,ENSG00000240583,ENSG00000132386,ENSG00000071246,ENSG00000092421,ENSG00000074181…
GO:BP	neuron projection development	GO:0031175	FALSE	6.15e-16	15.2114	976	2080	186	21128	ENSG00000184564,ENSG00000182168,ENSG00000174469,ENSG00000185483,ENSG00000078018,ENSG00000133083,ENSG00000154133,ENSG00000154928,ENSG00000134986,ENSG00000182175,ENSG00000111344,ENSG00000198576,ENSG00000176406,ENSG00000116741,ENSG00000169439,ENSG00000182580,ENSG00000076356,ENSG00000162490,ENSG00000198910,ENSG00000011201,ENSG00000176697,ENSG00000138623,ENSG00000171617,ENSG00000185920,ENSG00000132386…
GO:BP	positive regulation of multicellular organismal process	GO:0051240	FALSE	6.63e-16	15.1786	1695	2080	280	21128	ENSG00000141052,ENSG00000179772,ENSG00000169429,ENSG00000085741,ENSG00000123689,ENSG00000184564,ENSG00000100311,ENSG00000162711,ENSG00000117152,ENSG00000213626,ENSG00000170498,ENSG00000120217,ENSG00000124212,ENSG00000110693,ENSG00000111859,ENSG00000198626,ENSG00000160712,ENSG00000106178,ENSG00000154928,ENSG00000128422,ENSG00000105855,ENSG00000111087,ENSG00000173801,ENSG00000166396,ENSG00000138336…
GO:BP	neuron differentiation	GO:0030182	FALSE	9.36e-16	15.0287	1401	2080	242	21128	ENSG00000085741,ENSG00000184845,ENSG00000184564,ENSG00000181449,ENSG00000182168,ENSG00000174469,ENSG00000185483,ENSG00000078018,ENSG00000133083,ENSG00000154133,ENSG00000154928,ENSG00000134986,ENSG00000185630,ENSG00000182175,ENSG00000111344,ENSG00000198576,ENSG00000176406,ENSG00000124766,ENSG00000116741,ENSG00000169439,ENSG00000157168,ENSG00000182580,ENSG00000076356,ENSG00000162490,ENSG00000198910…
GO:BP	homophilic cell adhesion via plasma membrane adhesion molecules	GO:0007156	FALSE	2.2e-15	14.6568	170	2080	59	21128	ENSG00000163395,ENSG00000154133,ENSG00000197479,ENSG00000197410,ENSG00000189184,ENSG00000198910,ENSG00000162706,ENSG00000143341,ENSG00000113209,ENSG00000158258,ENSG00000140937,ENSG00000143126,ENSG00000139182,ENSG00000166341,ENSG00000129116,ENSG00000067445,ENSG00000073008,ENSG00000165323,ENSG00000179242,ENSG00000120322,ENSG00000120328,ENSG00000154162,ENSG00000120327,ENSG00000120324,ENSG00000107736…
GO:BP	positive regulation of signal transduction	GO:0009967	FALSE	2.33e-15	14.6326	1528	2080	257	21128	ENSG00000139679,ENSG00000141052,ENSG00000164283,ENSG00000085741,ENSG00000123689,ENSG00000115461,ENSG00000144476,ENSG00000181449,ENSG00000108984,ENSG00000056558,ENSG00000100311,ENSG00000135898,ENSG00000152402,ENSG00000185483,ENSG00000117152,ENSG00000170498,ENSG00000169184,ENSG00000124212,ENSG00000184489,ENSG00000160712,ENSG00000106178,ENSG00000168542,ENSG00000134853,ENSG00000095752,ENSG00000118503…
GO:BP	positive regulation of cell communication	GO:0010647	FALSE	2.96e-15	14.5294	1729	2080	282	21128	ENSG00000139679,ENSG00000141052,ENSG00000164283,ENSG00000085741,ENSG00000184845,ENSG00000123689,ENSG00000115461,ENSG00000144476,ENSG00000181449,ENSG00000108984,ENSG00000056558,ENSG00000100311,ENSG00000135898,ENSG00000152402,ENSG00000185483,ENSG00000117152,ENSG00000170498,ENSG00000169184,ENSG00000124212,ENSG00000184489,ENSG00000160712,ENSG00000106178,ENSG00000168542,ENSG00000134853,ENSG00000095752…
GO:BP	response to chemical	GO:0042221	FALSE	4.67e-15	14.3308	4088	2080	557	21128	ENSG00000162892,ENSG00000149968,ENSG00000145824,ENSG00000169429,ENSG00000085741,ENSG00000184845,ENSG00000123610,ENSG00000115461,ENSG00000144476,ENSG00000108984,ENSG00000069431,ENSG00000056558,ENSG00000100427,ENSG00000100311,ENSG00000182168,ENSG00000077522,ENSG00000162711,ENSG00000149212,ENSG00000117152,ENSG00000213626,ENSG00000169184,ENSG00000120217,ENSG00000124212,ENSG00000111859,ENSG00000154133…
GO:BP	positive regulation of signaling	GO:0023056	FALSE	4.82e-15	14.3174	1727	2080	281	21128	ENSG00000139679,ENSG00000141052,ENSG00000164283,ENSG00000085741,ENSG00000184845,ENSG00000123689,ENSG00000115461,ENSG00000144476,ENSG00000181449,ENSG00000108984,ENSG00000056558,ENSG00000100311,ENSG00000135898,ENSG00000152402,ENSG00000185483,ENSG00000117152,ENSG00000170498,ENSG00000169184,ENSG00000124212,ENSG00000184489,ENSG00000160712,ENSG00000106178,ENSG00000168542,ENSG00000134853,ENSG00000095752…
GO:BP	neuron development	GO:0048666	FALSE	5.74e-15	14.241	1130	2080	204	21128	ENSG00000184845,ENSG00000184564,ENSG00000182168,ENSG00000174469,ENSG00000185483,ENSG00000078018,ENSG00000133083,ENSG00000154133,ENSG00000154928,ENSG00000134986,ENSG00000185630,ENSG00000182175,ENSG00000111344,ENSG00000198576,ENSG00000176406,ENSG00000116741,ENSG00000169439,ENSG00000182580,ENSG00000076356,ENSG00000162490,ENSG00000198910,ENSG00000011201,ENSG00000176697,ENSG00000138623,ENSG00000171617…
GO:BP	chemotaxis	GO:0006935	FALSE	6.12e-15	14.2135	621	2080	133	21128	ENSG00000145824,ENSG00000169429,ENSG00000123610,ENSG00000144476,ENSG00000100311,ENSG00000182168,ENSG00000111859,ENSG00000154133,ENSG00000175592,ENSG00000160712,ENSG00000106178,ENSG00000154928,ENSG00000134853,ENSG00000122861,ENSG00000157168,ENSG00000182580,ENSG00000076356,ENSG00000162490,ENSG00000198910,ENSG00000011201,ENSG00000176697,ENSG00000128512,ENSG00000113070,ENSG00000138623,ENSG00000185920…
GO:BP	taxis	GO:0042330	FALSE	8.12e-15	14.0902	623	2080	133	21128	ENSG00000145824,ENSG00000169429,ENSG00000123610,ENSG00000144476,ENSG00000100311,ENSG00000182168,ENSG00000111859,ENSG00000154133,ENSG00000175592,ENSG00000160712,ENSG00000106178,ENSG00000154928,ENSG00000134853,ENSG00000122861,ENSG00000157168,ENSG00000182580,ENSG00000076356,ENSG00000162490,ENSG00000198910,ENSG00000011201,ENSG00000176697,ENSG00000128512,ENSG00000113070,ENSG00000138623,ENSG00000185920…
GO:BP	cell population proliferation	GO:0008283	FALSE	8.3e-15	14.0807	1985	2080	312	21128	ENSG00000162892,ENSG00000141052,ENSG00000169429,ENSG00000164283,ENSG00000085741,ENSG00000115461,ENSG00000144476,ENSG00000181449,ENSG00000100311,ENSG00000108375,ENSG00000174469,ENSG00000213626,ENSG00000170498,ENSG00000169184,ENSG00000120217,ENSG00000175592,ENSG00000137834,ENSG00000160712,ENSG00000106178,ENSG00000168542,ENSG00000154928,ENSG00000134853,ENSG00000095752,ENSG00000185630,ENSG00000197410…
GO:BP	positive regulation of response to stimulus	GO:0048584	FALSE	1.62e-14	13.7896	2267	2080	345	21128	ENSG00000139679,ENSG00000145824,ENSG00000141052,ENSG00000169429,ENSG00000164283,ENSG00000085741,ENSG00000123689,ENSG00000115461,ENSG00000144476,ENSG00000181449,ENSG00000108984,ENSG00000056558,ENSG00000100311,ENSG00000135898,ENSG00000152402,ENSG00000162711,ENSG00000185483,ENSG00000117152,ENSG00000170498,ENSG00000169184,ENSG00000120217,ENSG00000124212,ENSG00000111859,ENSG00000184489,ENSG00000160712…
GO:BP	intracellular signal transduction	GO:0035556	FALSE	2.04e-14	13.6903	2667	2080	392	21128	ENSG00000139679,ENSG00000140379,ENSG00000169429,ENSG00000085741,ENSG00000115461,ENSG00000144476,ENSG00000181449,ENSG00000108984,ENSG00000056558,ENSG00000100311,ENSG00000135898,ENSG00000152402,ENSG00000185483,ENSG00000149212,ENSG00000213626,ENSG00000170498,ENSG00000133083,ENSG00000128805,ENSG00000184489,ENSG00000198626,ENSG00000137834,ENSG00000160712,ENSG00000106178,ENSG00000168542,ENSG00000154928…
GO:BP	cell morphogenesis	GO:0000902	FALSE	2.38e-14	13.6243	965	2080	180	21128	ENSG00000184564,ENSG00000182168,ENSG00000174469,ENSG00000078018,ENSG00000133083,ENSG00000154133,ENSG00000157827,ENSG00000106178,ENSG00000154928,ENSG00000099864,ENSG00000111344,ENSG00000198576,ENSG00000176406,ENSG00000169439,ENSG00000157168,ENSG00000182580,ENSG00000076356,ENSG00000026508,ENSG00000162490,ENSG00000198910,ENSG00000011201,ENSG00000176697,ENSG00000146376,ENSG00000138623,ENSG00000185920…
GO:BP	enzyme-linked receptor protein signaling pathway	GO:0007167	FALSE	3.03e-14	13.5191	982	2080	182	21128	ENSG00000171243,ENSG00000141052,ENSG00000164283,ENSG00000123610,ENSG00000115461,ENSG00000100311,ENSG00000185483,ENSG00000149212,ENSG00000168675,ENSG00000111859,ENSG00000184489,ENSG00000137834,ENSG00000168542,ENSG00000154928,ENSG00000134853,ENSG00000134986,ENSG00000182175,ENSG00000105855,ENSG00000138336,ENSG00000110031,ENSG00000138675,ENSG00000197415,ENSG00000157168,ENSG00000182580,ENSG00000176697…
GO:BP	skeletal system development	GO:0001501	FALSE	4.25e-14	13.3713	547	2080	120	21128	ENSG00000085741,ENSG00000108984,ENSG00000178573,ENSG00000110693,ENSG00000145681,ENSG00000168542,ENSG00000134853,ENSG00000049089,ENSG00000185630,ENSG00000105855,ENSG00000163346,ENSG00000124766,ENSG00000204262,ENSG00000134532,ENSG00000026508,ENSG00000197467,ENSG00000124813,ENSG00000060718,ENSG00000198959,ENSG00000108821,ENSG00000092969,ENSG00000114861,ENSG00000136999,ENSG00000142871,ENSG00000104447…
GO:BP	cell-cell adhesion via plasma-membrane adhesion molecules	GO:0098742	FALSE	5.61e-14	13.2514	285	2080	78	21128	ENSG00000163395,ENSG00000154133,ENSG00000197479,ENSG00000197410,ENSG00000189184,ENSG00000150471,ENSG00000157168,ENSG00000076716,ENSG00000198910,ENSG00000162706,ENSG00000143341,ENSG00000113209,ENSG00000158258,ENSG00000092969,ENSG00000140937,ENSG00000143126,ENSG00000139182,ENSG00000166341,ENSG00000129116,ENSG00000067445,ENSG00000073008,ENSG00000165323,ENSG00000179242,ENSG00000006210,ENSG00000169896…
GO:BP	axon development	GO:0061564	FALSE	5.65e-14	13.2482	496	2080	112	21128	ENSG00000184564,ENSG00000182168,ENSG00000078018,ENSG00000133083,ENSG00000154133,ENSG00000154928,ENSG00000134986,ENSG00000182175,ENSG00000182580,ENSG00000076356,ENSG00000162490,ENSG00000198910,ENSG00000011201,ENSG00000176697,ENSG00000138623,ENSG00000185920,ENSG00000092421,ENSG00000074181,ENSG00000105290,ENSG00000167680,ENSG00000170381,ENSG00000104967,ENSG00000140937,ENSG00000149294,ENSG00000105894…
GO:BP	response to organic substance	GO:0010033	FALSE	1.45e-13	12.8392	2664	2080	388	21128	ENSG00000162892,ENSG00000149968,ENSG00000169429,ENSG00000085741,ENSG00000184845,ENSG00000115461,ENSG00000144476,ENSG00000108984,ENSG00000069431,ENSG00000056558,ENSG00000100427,ENSG00000100311,ENSG00000077522,ENSG00000162711,ENSG00000149212,ENSG00000117152,ENSG00000213626,ENSG00000169184,ENSG00000120217,ENSG00000124212,ENSG00000184489,ENSG00000185745,ENSG00000198626,ENSG00000175592,ENSG00000137834…
GO:BP	actin filament-based process	GO:0030029	FALSE	3.11e-13	12.507	813	2080	156	21128	ENSG00000085741,ENSG00000069431,ENSG00000077522,ENSG00000117152,ENSG00000111859,ENSG00000198626,ENSG00000157827,ENSG00000106178,ENSG00000134853,ENSG00000173801,ENSG00000146122,ENSG00000169994,ENSG00000103647,ENSG00000148180,ENSG00000146376,ENSG00000088756,ENSG00000128591,ENSG00000136167,ENSG00000143341,ENSG00000006283,ENSG00000158164,ENSG00000240583,ENSG00000109265,ENSG00000205542,ENSG00000054654…
GO:BP	cellular component morphogenesis	GO:0032989	FALSE	3.5e-13	12.4562	778	2080	151	21128	ENSG00000184564,ENSG00000182168,ENSG00000174469,ENSG00000077522,ENSG00000078018,ENSG00000133083,ENSG00000154133,ENSG00000154928,ENSG00000134853,ENSG00000111344,ENSG00000198576,ENSG00000176406,ENSG00000169439,ENSG00000182580,ENSG00000076356,ENSG00000026508,ENSG00000162490,ENSG00000198910,ENSG00000011201,ENSG00000176697,ENSG00000138623,ENSG00000128591,ENSG00000185920,ENSG00000092421,ENSG00000130294…
GO:BP	regulation of cell population proliferation	GO:0042127	FALSE	6.69e-13	12.1743	1677	2080	267	21128	ENSG00000162892,ENSG00000141052,ENSG00000169429,ENSG00000164283,ENSG00000085741,ENSG00000115461,ENSG00000144476,ENSG00000181449,ENSG00000100311,ENSG00000213626,ENSG00000170498,ENSG00000169184,ENSG00000120217,ENSG00000175592,ENSG00000137834,ENSG00000160712,ENSG00000106178,ENSG00000154928,ENSG00000134853,ENSG00000095752,ENSG00000185630,ENSG00000118503,ENSG00000111087,ENSG00000173801,ENSG00000166396…
GO:BP	supramolecular fiber organization	GO:0097435	FALSE	7.94e-13	12.1001	814	2080	155	21128	ENSG00000085741,ENSG00000123610,ENSG00000131737,ENSG00000186847,ENSG00000077522,ENSG00000117152,ENSG00000078018,ENSG00000111859,ENSG00000106178,ENSG00000168542,ENSG00000134853,ENSG00000128422,ENSG00000138131,ENSG00000204262,ENSG00000146122,ENSG00000169994,ENSG00000103647,ENSG00000130635,ENSG00000148180,ENSG00000146376,ENSG00000197467,ENSG00000088756,ENSG00000128591,ENSG00000136167,ENSG00000143341…
GO:BP	circulatory system process	GO:0003013	FALSE	9.41e-13	12.0264	596	2080	124	21128	ENSG00000184845,ENSG00000108984,ENSG00000069431,ENSG00000100311,ENSG00000117152,ENSG00000184489,ENSG00000198626,ENSG00000173801,ENSG00000116741,ENSG00000177464,ENSG00000103647,ENSG00000148180,ENSG00000128512,ENSG00000113070,ENSG00000006283,ENSG00000034152,ENSG00000164638,ENSG00000092969,ENSG00000108846,ENSG00000140416,ENSG00000100292,ENSG00000149131,ENSG00000169083,ENSG00000085563,ENSG00000123384…
GO:BP	angiogenesis	GO:0001525	FALSE	9.44e-13	12.0251	528	2080	114	21128	ENSG00000169429,ENSG00000164283,ENSG00000144476,ENSG00000124212,ENSG00000128805,ENSG00000154133,ENSG00000106178,ENSG00000154928,ENSG00000134853,ENSG00000118503,ENSG00000105855,ENSG00000173801,ENSG00000159399,ENSG00000176170,ENSG00000182580,ENSG00000177464,ENSG00000240583,ENSG00000132386,ENSG00000071246,ENSG00000092421,ENSG00000074181,ENSG00000020181,ENSG00000131669,ENSG00000136235,ENSG00000116717…
GO:BP	negative regulation of developmental process	GO:0051093	FALSE	1.02e-12	11.9915	919	2080	169	21128	ENSG00000171243,ENSG00000145824,ENSG00000141052,ENSG00000085741,ENSG00000123610,ENSG00000115461,ENSG00000181449,ENSG00000100311,ENSG00000135898,ENSG00000117152,ENSG00000078018,ENSG00000213626,ENSG00000110693,ENSG00000168675,ENSG00000137834,ENSG00000123095,ENSG00000154928,ENSG00000185630,ENSG00000182175,ENSG00000138336,ENSG00000071575,ENSG00000116741,ENSG00000204262,ENSG00000146122,ENSG00000164938…
GO:BP	negative regulation of response to stimulus	GO:0048585	FALSE	2.08e-12	11.6823	1611	2080	257	21128	ENSG00000171243,ENSG00000141052,ENSG00000169429,ENSG00000085741,ENSG00000184845,ENSG00000123610,ENSG00000115461,ENSG00000144476,ENSG00000181449,ENSG00000100311,ENSG00000108375,ENSG00000149212,ENSG00000117152,ENSG00000213626,ENSG00000124212,ENSG00000168675,ENSG00000137834,ENSG00000168542,ENSG00000134853,ENSG00000118503,ENSG00000182175,ENSG00000111087,ENSG00000099864,ENSG00000138336,ENSG00000122861…
GO:BP	ossification	GO:0001503	FALSE	2.62e-12	11.5815	416	2080	96	21128	ENSG00000085741,ENSG00000123610,ENSG00000115461,ENSG00000181449,ENSG00000108984,ENSG00000169184,ENSG00000137834,ENSG00000160712,ENSG00000185630,ENSG00000198732,ENSG00000111087,ENSG00000152580,ENSG00000204262,ENSG00000197467,ENSG00000138623,ENSG00000124813,ENSG00000060718,ENSG00000185920,ENSG00000205213,ENSG00000108821,ENSG00000092969,ENSG00000142871,ENSG00000150938,ENSG00000134243,ENSG00000140937…
GO:BP	epithelium development	GO:0060429	FALSE	3.27e-12	11.4855	1220	2080	207	21128	ENSG00000171243,ENSG00000085741,ENSG00000184564,ENSG00000115461,ENSG00000131737,ENSG00000186847,ENSG00000100311,ENSG00000185483,ENSG00000179148,ENSG00000213626,ENSG00000178573,ENSG00000154133,ENSG00000198626,ENSG00000137834,ENSG00000185022,ENSG00000185630,ENSG00000128422,ENSG00000182175,ENSG00000111087,ENSG00000124766,ENSG00000006016,ENSG00000157168,ENSG00000076716,ENSG00000076356,ENSG00000177464…
GO:BP	response to endogenous stimulus	GO:0009719	FALSE	3.8e-12	11.4199	1692	2080	266	21128	ENSG00000171243,ENSG00000141052,ENSG00000169429,ENSG00000184845,ENSG00000123610,ENSG00000115461,ENSG00000181449,ENSG00000100311,ENSG00000077522,ENSG00000162711,ENSG00000149212,ENSG00000117152,ENSG00000213626,ENSG00000110693,ENSG00000168675,ENSG00000184489,ENSG00000198626,ENSG00000175592,ENSG00000137834,ENSG00000168542,ENSG00000134853,ENSG00000134986,ENSG00000182175,ENSG00000105855,ENSG00000099864…
GO:BP	cell projection morphogenesis	GO:0048858	FALSE	4.02e-12	11.3959	656	2080	131	21128	ENSG00000184564,ENSG00000182168,ENSG00000174469,ENSG00000078018,ENSG00000133083,ENSG00000154133,ENSG00000154928,ENSG00000111344,ENSG00000198576,ENSG00000176406,ENSG00000169439,ENSG00000182580,ENSG00000076356,ENSG00000026508,ENSG00000162490,ENSG00000198910,ENSG00000011201,ENSG00000176697,ENSG00000138623,ENSG00000185920,ENSG00000092421,ENSG00000130294,ENSG00000074181,ENSG00000105290,ENSG00000167680…
GO:BP	positive regulation of cell migration	GO:0030335	FALSE	8.46e-12	11.0728	530	2080	112	21128	ENSG00000145824,ENSG00000169429,ENSG00000085741,ENSG00000184845,ENSG00000123610,ENSG00000115461,ENSG00000144476,ENSG00000100311,ENSG00000120217,ENSG00000111859,ENSG00000160712,ENSG00000106178,ENSG00000134853,ENSG00000111087,ENSG00000122861,ENSG00000176170,ENSG00000128512,ENSG00000113070,ENSG00000138623,ENSG00000240583,ENSG00000034152,ENSG00000205542,ENSG00000092421,ENSG00000054654,ENSG00000020181…
GO:BP	plasma membrane bounded cell projection morphogenesis	GO:0120039	FALSE	1.23e-11	10.9088	651	2080	129	21128	ENSG00000184564,ENSG00000182168,ENSG00000174469,ENSG00000078018,ENSG00000133083,ENSG00000154133,ENSG00000154928,ENSG00000111344,ENSG00000198576,ENSG00000176406,ENSG00000169439,ENSG00000182580,ENSG00000076356,ENSG00000026508,ENSG00000162490,ENSG00000198910,ENSG00000011201,ENSG00000176697,ENSG00000138623,ENSG00000185920,ENSG00000092421,ENSG00000130294,ENSG00000074181,ENSG00000105290,ENSG00000167680…
GO:BP	cell part morphogenesis	GO:0032990	FALSE	1.7e-11	10.7685	675	2080	132	21128	ENSG00000184564,ENSG00000182168,ENSG00000174469,ENSG00000078018,ENSG00000133083,ENSG00000154133,ENSG00000154928,ENSG00000111344,ENSG00000198576,ENSG00000176406,ENSG00000169439,ENSG00000182580,ENSG00000076356,ENSG00000026508,ENSG00000162490,ENSG00000198910,ENSG00000011201,ENSG00000176697,ENSG00000138623,ENSG00000185920,ENSG00000092421,ENSG00000130294,ENSG00000074181,ENSG00000105290,ENSG00000167680…
GO:BP	response to oxygen-containing compound	GO:1901700	FALSE	1.89e-11	10.723	1665	2080	260	21128	ENSG00000162892,ENSG00000149968,ENSG00000169429,ENSG00000085741,ENSG00000184845,ENSG00000115461,ENSG00000108984,ENSG00000069431,ENSG00000100427,ENSG00000100311,ENSG00000077522,ENSG00000162711,ENSG00000149212,ENSG00000117152,ENSG00000169184,ENSG00000120217,ENSG00000198626,ENSG00000175592,ENSG00000137834,ENSG00000023171,ENSG00000168542,ENSG00000134853,ENSG00000118503,ENSG00000099864,ENSG00000173801…
GO:BP	neuron projection morphogenesis	GO:0048812	FALSE	2.33e-11	10.6321	635	2080	126	21128	ENSG00000184564,ENSG00000182168,ENSG00000174469,ENSG00000078018,ENSG00000133083,ENSG00000154133,ENSG00000154928,ENSG00000111344,ENSG00000198576,ENSG00000176406,ENSG00000169439,ENSG00000182580,ENSG00000076356,ENSG00000162490,ENSG00000198910,ENSG00000011201,ENSG00000176697,ENSG00000138623,ENSG00000185920,ENSG00000092421,ENSG00000130294,ENSG00000074181,ENSG00000105290,ENSG00000167680,ENSG00000170381…
GO:BP	regulation of actin filament-based process	GO:0032970	FALSE	2.46e-11	10.6092	404	2080	92	21128	ENSG00000085741,ENSG00000077522,ENSG00000117152,ENSG00000111859,ENSG00000198626,ENSG00000106178,ENSG00000134853,ENSG00000173801,ENSG00000146122,ENSG00000103647,ENSG00000148180,ENSG00000146376,ENSG00000088756,ENSG00000158164,ENSG00000109265,ENSG00000205542,ENSG00000140416,ENSG00000171132,ENSG00000050405,ENSG00000170381,ENSG00000124145,ENSG00000105976,ENSG00000123384,ENSG00000184588,ENSG00000088280…
GO:BP	regulation of transport	GO:0051049	FALSE	3.12e-11	10.5065	1754	2080	270	21128	ENSG00000184845,ENSG00000108984,ENSG00000069431,ENSG00000100427,ENSG00000100311,ENSG00000077522,ENSG00000117152,ENSG00000078018,ENSG00000170498,ENSG00000137726,ENSG00000198626,ENSG00000166922,ENSG00000171227,ENSG00000102003,ENSG00000163661,ENSG00000095752,ENSG00000173801,ENSG00000198576,ENSG00000176406,ENSG00000159399,ENSG00000157680,ENSG00000124766,ENSG00000012124,ENSG00000116741,ENSG00000176170…
GO:BP	negative regulation of biological process	GO:0048519	FALSE	3.34e-11	10.4765	5927	2080	735	21128	ENSG00000128573,ENSG00000162892,ENSG00000171243,ENSG00000149968,ENSG00000145824,ENSG00000141052,ENSG00000140379,ENSG00000179772,ENSG00000169429,ENSG00000085741,ENSG00000184845,ENSG00000123610,ENSG00000104081,ENSG00000115461,ENSG00000144476,ENSG00000181449,ENSG00000108984,ENSG00000100311,ENSG00000135898,ENSG00000108375,ENSG00000077522,ENSG00000149212,ENSG00000117152,ENSG00000078018,ENSG00000213626…
GO:BP	regulation of molecular function	GO:0065009	FALSE	4.32e-11	10.3645	3059	2080	422	21128	ENSG00000141052,ENSG00000179772,ENSG00000085741,ENSG00000184845,ENSG00000181449,ENSG00000108984,ENSG00000069431,ENSG00000056558,ENSG00000100311,ENSG00000135898,ENSG00000077522,ENSG00000162711,ENSG00000185483,ENSG00000117152,ENSG00000078018,ENSG00000124212,ENSG00000128805,ENSG00000111859,ENSG00000185745,ENSG00000198626,ENSG00000166922,ENSG00000175592,ENSG00000160712,ENSG00000106178,ENSG00000154928…
GO:BP	regulation of localization	GO:0032879	FALSE	4.41e-11	10.3552	2101	2080	311	21128	ENSG00000184845,ENSG00000123610,ENSG00000108984,ENSG00000069431,ENSG00000100427,ENSG00000100311,ENSG00000077522,ENSG00000117152,ENSG00000078018,ENSG00000170498,ENSG00000137726,ENSG00000133083,ENSG00000111859,ENSG00000184489,ENSG00000198626,ENSG00000166922,ENSG00000171227,ENSG00000102003,ENSG00000163661,ENSG00000095752,ENSG00000173801,ENSG00000198576,ENSG00000176406,ENSG00000159399,ENSG00000157680…
GO:BP	positive regulation of cell motility	GO:2000147	FALSE	5e-11	10.3014	557	2080	114	21128	ENSG00000145824,ENSG00000169429,ENSG00000085741,ENSG00000184845,ENSG00000123610,ENSG00000115461,ENSG00000144476,ENSG00000100311,ENSG00000120217,ENSG00000111859,ENSG00000160712,ENSG00000106178,ENSG00000134853,ENSG00000111087,ENSG00000122861,ENSG00000176170,ENSG00000128512,ENSG00000113070,ENSG00000138623,ENSG00000240583,ENSG00000034152,ENSG00000205542,ENSG00000092421,ENSG00000054654,ENSG00000020181…
GO:BP	positive regulation of locomotion	GO:0040017	FALSE	5.75e-11	10.2405	572	2080	116	21128	ENSG00000145824,ENSG00000169429,ENSG00000085741,ENSG00000184845,ENSG00000123610,ENSG00000115461,ENSG00000144476,ENSG00000100311,ENSG00000120217,ENSG00000111859,ENSG00000160712,ENSG00000106178,ENSG00000134853,ENSG00000111087,ENSG00000122861,ENSG00000176170,ENSG00000128512,ENSG00000113070,ENSG00000138623,ENSG00000240583,ENSG00000034152,ENSG00000205542,ENSG00000092421,ENSG00000054654,ENSG00000020181…
GO:BP	cellular response to endogenous stimulus	GO:0071495	FALSE	1.07e-10	9.96968	1445	2080	230	21128	ENSG00000171243,ENSG00000141052,ENSG00000169429,ENSG00000184845,ENSG00000123610,ENSG00000115461,ENSG00000100311,ENSG00000077522,ENSG00000162711,ENSG00000149212,ENSG00000117152,ENSG00000213626,ENSG00000110693,ENSG00000168675,ENSG00000184489,ENSG00000198626,ENSG00000137834,ENSG00000168542,ENSG00000134853,ENSG00000134986,ENSG00000182175,ENSG00000105855,ENSG00000099864,ENSG00000173801,ENSG00000138336…
GO:BP	axon guidance	GO:0007411	FALSE	1.55e-10	9.80914	240	2080	64	21128	ENSG00000182168,ENSG00000154133,ENSG00000154928,ENSG00000182580,ENSG00000076356,ENSG00000162490,ENSG00000198910,ENSG00000011201,ENSG00000176697,ENSG00000138623,ENSG00000185920,ENSG00000092421,ENSG00000074181,ENSG00000167680,ENSG00000170381,ENSG00000104967,ENSG00000149294,ENSG00000172037,ENSG00000107731,ENSG00000182197,ENSG00000130702,ENSG00000108947,ENSG00000142627,ENSG00000129116,ENSG00000141736…
GO:BP	neuron projection guidance	GO:0097485	FALSE	1.91e-10	9.71818	241	2080	64	21128	ENSG00000182168,ENSG00000154133,ENSG00000154928,ENSG00000182580,ENSG00000076356,ENSG00000162490,ENSG00000198910,ENSG00000011201,ENSG00000176697,ENSG00000138623,ENSG00000185920,ENSG00000092421,ENSG00000074181,ENSG00000167680,ENSG00000170381,ENSG00000104967,ENSG00000149294,ENSG00000172037,ENSG00000107731,ENSG00000182197,ENSG00000130702,ENSG00000108947,ENSG00000142627,ENSG00000129116,ENSG00000141736…
GO:BP	actin filament organization	GO:0007015	FALSE	2.31e-10	9.63685	452	2080	97	21128	ENSG00000085741,ENSG00000077522,ENSG00000117152,ENSG00000111859,ENSG00000106178,ENSG00000146122,ENSG00000169994,ENSG00000103647,ENSG00000148180,ENSG00000146376,ENSG00000088756,ENSG00000136167,ENSG00000143341,ENSG00000158164,ENSG00000109265,ENSG00000205542,ENSG00000140416,ENSG00000171132,ENSG00000050405,ENSG00000124145,ENSG00000105976,ENSG00000138771,ENSG00000088280,ENSG00000113657,ENSG00000118523…
GO:BP	actin cytoskeleton organization	GO:0030036	FALSE	2.34e-10	9.63121	727	2080	136	21128	ENSG00000085741,ENSG00000077522,ENSG00000117152,ENSG00000111859,ENSG00000157827,ENSG00000106178,ENSG00000134853,ENSG00000146122,ENSG00000169994,ENSG00000103647,ENSG00000148180,ENSG00000146376,ENSG00000088756,ENSG00000128591,ENSG00000136167,ENSG00000143341,ENSG00000158164,ENSG00000240583,ENSG00000109265,ENSG00000205542,ENSG00000140416,ENSG00000171132,ENSG00000135439,ENSG00000050405,ENSG00000170381…
GO:BP	renal system development	GO:0072001	FALSE	3.03e-10	9.51802	323	2080	77	21128	ENSG00000141052,ENSG00000085741,ENSG00000100311,ENSG00000137834,ENSG00000160712,ENSG00000134853,ENSG00000185630,ENSG00000197410,ENSG00000166396,ENSG00000124766,ENSG00000006016,ENSG00000177464,ENSG00000150893,ENSG00000185920,ENSG00000240583,ENSG00000205213,ENSG00000136997,ENSG00000120738,ENSG00000132386,ENSG00000074181,ENSG00000092969,ENSG00000113578,ENSG00000187210,ENSG00000138193,ENSG00000122870…
GO:BP	regulation of actin cytoskeleton organization	GO:0032956	FALSE	4.64e-10	9.33329	364	2080	83	21128	ENSG00000085741,ENSG00000077522,ENSG00000117152,ENSG00000111859,ENSG00000106178,ENSG00000134853,ENSG00000146122,ENSG00000103647,ENSG00000148180,ENSG00000146376,ENSG00000088756,ENSG00000158164,ENSG00000109265,ENSG00000205542,ENSG00000140416,ENSG00000171132,ENSG00000050405,ENSG00000170381,ENSG00000124145,ENSG00000105976,ENSG00000123384,ENSG00000088280,ENSG00000110492,ENSG00000118523,ENSG00000115963…
GO:BP	tissue morphogenesis	GO:0048729	FALSE	5.41e-10	9.26676	633	2080	122	21128	ENSG00000171243,ENSG00000085741,ENSG00000115461,ENSG00000185483,ENSG00000198626,ENSG00000168542,ENSG00000185630,ENSG00000128422,ENSG00000182175,ENSG00000124766,ENSG00000157168,ENSG00000076716,ENSG00000026508,ENSG00000130635,ENSG00000150893,ENSG00000113070,ENSG00000060718,ENSG00000185920,ENSG00000205213,ENSG00000136997,ENSG00000198959,ENSG00000165617,ENSG00000092969,ENSG00000113578,ENSG00000114861…
GO:BP	regulation of intracellular signal transduction	GO:1902531	FALSE	6.91e-10	9.16076	1725	2080	261	21128	ENSG00000139679,ENSG00000085741,ENSG00000115461,ENSG00000144476,ENSG00000181449,ENSG00000108984,ENSG00000056558,ENSG00000100311,ENSG00000135898,ENSG00000152402,ENSG00000185483,ENSG00000149212,ENSG00000213626,ENSG00000170498,ENSG00000128805,ENSG00000184489,ENSG00000160712,ENSG00000106178,ENSG00000168542,ENSG00000154928,ENSG00000134853,ENSG00000095752,ENSG00000118503,ENSG00000111344,ENSG00000157680…
GO:BP	cell junction organization	GO:0034330	FALSE	7.09e-10	9.14957	708	2080	132	21128	ENSG00000163395,ENSG00000085741,ENSG00000184845,ENSG00000184564,ENSG00000174469,ENSG00000077522,ENSG00000128805,ENSG00000065618,ENSG00000111859,ENSG00000197479,ENSG00000167552,ENSG00000154928,ENSG00000099864,ENSG00000173801,ENSG00000198576,ENSG00000150471,ENSG00000157168,ENSG00000076716,ENSG00000182580,ENSG00000103647,ENSG00000198910,ENSG00000176697,ENSG00000175928,ENSG00000113209,ENSG00000158258…
GO:BP	negative regulation of locomotion	GO:0040013	FALSE	7.34e-10	9.13416	341	2080	79	21128	ENSG00000162892,ENSG00000141052,ENSG00000085741,ENSG00000123610,ENSG00000115461,ENSG00000168675,ENSG00000111859,ENSG00000168542,ENSG00000173801,ENSG00000138336,ENSG00000164938,ENSG00000157168,ENSG00000138623,ENSG00000132386,ENSG00000071246,ENSG00000092421,ENSG00000116717,ENSG00000140416,ENSG00000136999,ENSG00000100292,ENSG00000184194,ENSG00000106366,ENSG00000067798,ENSG00000167680,ENSG00000170381…
GO:BP	cell surface receptor signaling pathway involved in cell-cell signaling	GO:1905114	FALSE	1.27e-09	8.89496	576	2080	113	21128	ENSG00000171243,ENSG00000085741,ENSG00000181449,ENSG00000108375,ENSG00000185483,ENSG00000117152,ENSG00000118503,ENSG00000111087,ENSG00000173801,ENSG00000163346,ENSG00000176406,ENSG00000157680,ENSG00000124766,ENSG00000146122,ENSG00000076716,ENSG00000162490,ENSG00000109472,ENSG00000205213,ENSG00000120738,ENSG00000175197,ENSG00000020181,ENSG00000108821,ENSG00000165617,ENSG00000187123,ENSG00000122870…
GO:BP	kidney development	GO:0001822	FALSE	1.68e-09	8.77498	314	2080	74	21128	ENSG00000085741,ENSG00000100311,ENSG00000137834,ENSG00000160712,ENSG00000134853,ENSG00000185630,ENSG00000197410,ENSG00000166396,ENSG00000124766,ENSG00000006016,ENSG00000177464,ENSG00000150893,ENSG00000185920,ENSG00000240583,ENSG00000205213,ENSG00000136997,ENSG00000120738,ENSG00000132386,ENSG00000074181,ENSG00000092969,ENSG00000113578,ENSG00000187210,ENSG00000138193,ENSG00000122870,ENSG00000166147…
GO:BP	negative regulation of signaling	GO:0023057	FALSE	1.72e-09	8.76335	1353	2080	214	21128	ENSG00000171243,ENSG00000141052,ENSG00000169429,ENSG00000085741,ENSG00000184845,ENSG00000123610,ENSG00000115461,ENSG00000144476,ENSG00000181449,ENSG00000108375,ENSG00000149212,ENSG00000117152,ENSG00000213626,ENSG00000168675,ENSG00000137834,ENSG00000095752,ENSG00000118503,ENSG00000111087,ENSG00000099864,ENSG00000138336,ENSG00000111344,ENSG00000198576,ENSG00000110031,ENSG00000157680,ENSG00000012124…
GO:BP	negative regulation of cell communication	GO:0010648	FALSE	1.72e-09	8.76335	1353	2080	214	21128	ENSG00000171243,ENSG00000141052,ENSG00000169429,ENSG00000085741,ENSG00000184845,ENSG00000123610,ENSG00000115461,ENSG00000144476,ENSG00000181449,ENSG00000108375,ENSG00000149212,ENSG00000117152,ENSG00000213626,ENSG00000168675,ENSG00000137834,ENSG00000095752,ENSG00000118503,ENSG00000111087,ENSG00000099864,ENSG00000138336,ENSG00000111344,ENSG00000198576,ENSG00000110031,ENSG00000157680,ENSG00000012124…
GO:BP	cellular response to organic substance	GO:0071310	FALSE	1.95e-09	8.71099	1993	2080	291	21128	ENSG00000162892,ENSG00000169429,ENSG00000085741,ENSG00000184845,ENSG00000115461,ENSG00000144476,ENSG00000108984,ENSG00000056558,ENSG00000100427,ENSG00000100311,ENSG00000077522,ENSG00000162711,ENSG00000149212,ENSG00000117152,ENSG00000213626,ENSG00000169184,ENSG00000120217,ENSG00000124212,ENSG00000184489,ENSG00000185745,ENSG00000198626,ENSG00000023171,ENSG00000160712,ENSG00000106178,ENSG00000168542…
GO:BP	axonogenesis	GO:0007409	FALSE	1.96e-09	8.70878	447	2080	94	21128	ENSG00000184564,ENSG00000182168,ENSG00000078018,ENSG00000133083,ENSG00000154133,ENSG00000154928,ENSG00000182580,ENSG00000076356,ENSG00000162490,ENSG00000198910,ENSG00000011201,ENSG00000176697,ENSG00000138623,ENSG00000185920,ENSG00000092421,ENSG00000074181,ENSG00000105290,ENSG00000167680,ENSG00000170381,ENSG00000104967,ENSG00000140937,ENSG00000149294,ENSG00000172037,ENSG00000107731,ENSG00000182197…
GO:BP	heart contraction	GO:0060047	FALSE	2.16e-09	8.66621	241	2080	62	21128	ENSG00000108984,ENSG00000069431,ENSG00000117152,ENSG00000198626,ENSG00000173801,ENSG00000116741,ENSG00000148180,ENSG00000113070,ENSG00000006283,ENSG00000034152,ENSG00000092969,ENSG00000140416,ENSG00000184588,ENSG00000182197,ENSG00000049759,ENSG00000118523,ENSG00000126351,ENSG00000058668,ENSG00000089250,ENSG00000074370,ENSG00000163874,ENSG00000096696,ENSG00000165995,ENSG00000114854,ENSG00000101400…
GO:BP	response to growth factor	GO:0070848	FALSE	2.45e-09	8.61052	705	2080	130	21128	ENSG00000171243,ENSG00000141052,ENSG00000169429,ENSG00000123610,ENSG00000181449,ENSG00000100311,ENSG00000110693,ENSG00000168675,ENSG00000184489,ENSG00000137834,ENSG00000168542,ENSG00000134853,ENSG00000134986,ENSG00000182175,ENSG00000105855,ENSG00000138336,ENSG00000110031,ENSG00000138675,ENSG00000134532,ENSG00000176170,ENSG00000197415,ENSG00000026508,ENSG00000176697,ENSG00000124813,ENSG00000034152…
GO:BP	blood circulation	GO:0008015	FALSE	2.49e-09	8.60296	511	2080	103	21128	ENSG00000184845,ENSG00000108984,ENSG00000069431,ENSG00000100311,ENSG00000117152,ENSG00000184489,ENSG00000198626,ENSG00000173801,ENSG00000116741,ENSG00000177464,ENSG00000103647,ENSG00000148180,ENSG00000128512,ENSG00000113070,ENSG00000006283,ENSG00000034152,ENSG00000092969,ENSG00000140416,ENSG00000100292,ENSG00000149131,ENSG00000169083,ENSG00000087245,ENSG00000184588,ENSG00000182197,ENSG00000049759…
GO:BP	system process	GO:0003008	FALSE	2.6e-09	8.58425	2280	2080	324	21128	ENSG00000141052,ENSG00000179772,ENSG00000184845,ENSG00000184564,ENSG00000115461,ENSG00000108984,ENSG00000069431,ENSG00000100311,ENSG00000174469,ENSG00000185483,ENSG00000117152,ENSG00000179148,ENSG00000170498,ENSG00000111859,ENSG00000184489,ENSG00000198626,ENSG00000175592,ENSG00000154928,ENSG00000173801,ENSG00000198576,ENSG00000176406,ENSG00000154864,ENSG00000157680,ENSG00000116741,ENSG00000221890…
GO:BP	regulation of cell projection organization	GO:0031344	FALSE	3.15e-09	8.50192	656	2080	123	21128	ENSG00000185483,ENSG00000078018,ENSG00000111859,ENSG00000182175,ENSG00000099864,ENSG00000198576,ENSG00000116741,ENSG00000169439,ENSG00000146122,ENSG00000182580,ENSG00000076356,ENSG00000026508,ENSG00000162490,ENSG00000198910,ENSG00000176697,ENSG00000138623,ENSG00000171617,ENSG00000132386,ENSG00000092421,ENSG00000054654,ENSG00000130294,ENSG00000138193,ENSG00000167680,ENSG00000170381,ENSG00000104967…
GO:BP	cell morphogenesis involved in neuron differentiation	GO:0048667	FALSE	3.32e-09	8.47884	577	2080	112	21128	ENSG00000184564,ENSG00000182168,ENSG00000078018,ENSG00000133083,ENSG00000154133,ENSG00000154928,ENSG00000198576,ENSG00000169439,ENSG00000182580,ENSG00000076356,ENSG00000162490,ENSG00000198910,ENSG00000011201,ENSG00000176697,ENSG00000138623,ENSG00000185920,ENSG00000092421,ENSG00000130294,ENSG00000074181,ENSG00000105290,ENSG00000167680,ENSG00000170381,ENSG00000104967,ENSG00000140937,ENSG00000143126…
GO:BP	negative regulation of cell differentiation	GO:0045596	FALSE	4.51e-09	8.34545	674	2080	125	21128	ENSG00000171243,ENSG00000145824,ENSG00000141052,ENSG00000123610,ENSG00000115461,ENSG00000181449,ENSG00000100311,ENSG00000135898,ENSG00000117152,ENSG00000078018,ENSG00000213626,ENSG00000110693,ENSG00000168675,ENSG00000137834,ENSG00000123095,ENSG00000154928,ENSG00000185630,ENSG00000071575,ENSG00000116741,ENSG00000204262,ENSG00000146122,ENSG00000164938,ENSG00000130635,ENSG00000162490,ENSG00000176697…
GO:BP	transmembrane transport	GO:0055085	FALSE	4.7e-09	8.32792	1555	2080	237	21128	ENSG00000184845,ENSG00000069431,ENSG00000146411,ENSG00000077522,ENSG00000117152,ENSG00000198626,ENSG00000171227,ENSG00000167614,ENSG00000198576,ENSG00000154864,ENSG00000159399,ENSG00000116741,ENSG00000063127,ENSG00000143786,ENSG00000164949,ENSG00000101187,ENSG00000006283,ENSG00000240583,ENSG00000205542,ENSG00000175197,ENSG00000164638,ENSG00000108846,ENSG00000171132,ENSG00000160179,ENSG00000163293…
GO:BP	heart process	GO:0003015	FALSE	5.57e-09	8.25445	252	2080	63	21128	ENSG00000108984,ENSG00000069431,ENSG00000117152,ENSG00000198626,ENSG00000173801,ENSG00000116741,ENSG00000148180,ENSG00000113070,ENSG00000006283,ENSG00000034152,ENSG00000092969,ENSG00000140416,ENSG00000184588,ENSG00000182197,ENSG00000049759,ENSG00000118523,ENSG00000126351,ENSG00000058668,ENSG00000089250,ENSG00000074370,ENSG00000163874,ENSG00000096696,ENSG00000165995,ENSG00000114854,ENSG00000101400…
GO:BP	cell-substrate adhesion	GO:0031589	FALSE	5.59e-09	8.2527	367	2080	81	21128	ENSG00000100311,ENSG00000077522,ENSG00000065618,ENSG00000111859,ENSG00000137834,ENSG00000168542,ENSG00000154928,ENSG00000164176,ENSG00000167614,ENSG00000105855,ENSG00000173801,ENSG00000122861,ENSG00000110031,ENSG00000182580,ENSG00000026508,ENSG00000103647,ENSG00000198910,ENSG00000197467,ENSG00000108821,ENSG00000171132,ENSG00000142871,ENSG00000106366,ENSG00000170381,ENSG00000124145,ENSG00000140937…
GO:BP	regulation of plasma membrane bounded cell projection organization	GO:0120035	FALSE	5.97e-09	8.2243	640	2080	120	21128	ENSG00000185483,ENSG00000078018,ENSG00000111859,ENSG00000182175,ENSG00000099864,ENSG00000198576,ENSG00000116741,ENSG00000169439,ENSG00000146122,ENSG00000182580,ENSG00000076356,ENSG00000026508,ENSG00000162490,ENSG00000198910,ENSG00000176697,ENSG00000138623,ENSG00000171617,ENSG00000132386,ENSG00000092421,ENSG00000054654,ENSG00000130294,ENSG00000138193,ENSG00000167680,ENSG00000170381,ENSG00000104967…
GO:BP	transmembrane receptor protein tyrosine kinase signaling pathway	GO:0007169	FALSE	6.35e-09	8.19737	626	2080	118	21128	ENSG00000141052,ENSG00000164283,ENSG00000115461,ENSG00000100311,ENSG00000185483,ENSG00000149212,ENSG00000111859,ENSG00000184489,ENSG00000154928,ENSG00000134853,ENSG00000138675,ENSG00000157168,ENSG00000182580,ENSG00000176697,ENSG00000113070,ENSG00000124813,ENSG00000092421,ENSG00000020181,ENSG00000011422,ENSG00000108821,ENSG00000113578,ENSG00000106123,ENSG00000138193,ENSG00000169083,ENSG00000150938…
GO:BP	heart development	GO:0007507	FALSE	6.49e-09	8.18804	590	2080	113	21128	ENSG00000141052,ENSG00000085741,ENSG00000100311,ENSG00000077522,ENSG00000117152,ENSG00000110693,ENSG00000198626,ENSG00000137834,ENSG00000168542,ENSG00000134853,ENSG00000111087,ENSG00000124766,ENSG00000116741,ENSG00000157168,ENSG00000130635,ENSG00000150893,ENSG00000109472,ENSG00000006283,ENSG00000060718,ENSG00000185920,ENSG00000034152,ENSG00000092969,ENSG00000114861,ENSG00000140416,ENSG00000138193…
GO:BP	negative regulation of cell population proliferation	GO:0008285	FALSE	6.49e-09	8.18784	707	2080	129	21128	ENSG00000162892,ENSG00000141052,ENSG00000169429,ENSG00000085741,ENSG00000115461,ENSG00000144476,ENSG00000181449,ENSG00000170498,ENSG00000169184,ENSG00000120217,ENSG00000175592,ENSG00000137834,ENSG00000154928,ENSG00000118503,ENSG00000124766,ENSG00000164938,ENSG00000163453,ENSG00000185920,ENSG00000136997,ENSG00000132386,ENSG00000071246,ENSG00000136235,ENSG00000092969,ENSG00000165655,ENSG00000140416…
GO:BP	regulation of cell adhesion	GO:0030155	FALSE	8.51e-09	8.06988	777	2080	138	21128	ENSG00000169429,ENSG00000181449,ENSG00000100311,ENSG00000162711,ENSG00000120217,ENSG00000111859,ENSG00000112769,ENSG00000164176,ENSG00000173801,ENSG00000122861,ENSG00000110031,ENSG00000124766,ENSG00000182580,ENSG00000076356,ENSG00000177464,ENSG00000026508,ENSG00000103647,ENSG00000198959,ENSG00000092421,ENSG00000011422,ENSG00000108821,ENSG00000136235,ENSG00000092969,ENSG00000106123,ENSG00000187210…
GO:BP	response to wounding	GO:0009611	FALSE	1.22e-08	7.91188	574	2080	110	21128	ENSG00000162892,ENSG00000181449,ENSG00000100311,ENSG00000168542,ENSG00000134853,ENSG00000134986,ENSG00000118503,ENSG00000182175,ENSG00000111087,ENSG00000122861,ENSG00000157680,ENSG00000157168,ENSG00000177464,ENSG00000026508,ENSG00000130635,ENSG00000113070,ENSG00000240583,ENSG00000175197,ENSG00000071246,ENSG00000011422,ENSG00000108821,ENSG00000092969,ENSG00000113578,ENSG00000140416,ENSG00000171132…
GO:BP	cellular response to growth factor stimulus	GO:0071363	FALSE	2.33e-08	7.63336	675	2080	123	21128	ENSG00000171243,ENSG00000141052,ENSG00000169429,ENSG00000123610,ENSG00000100311,ENSG00000110693,ENSG00000168675,ENSG00000184489,ENSG00000137834,ENSG00000168542,ENSG00000134853,ENSG00000134986,ENSG00000182175,ENSG00000105855,ENSG00000138336,ENSG00000110031,ENSG00000138675,ENSG00000134532,ENSG00000176170,ENSG00000197415,ENSG00000026508,ENSG00000176697,ENSG00000124813,ENSG00000034152,ENSG00000120738…
GO:BP	cell morphogenesis involved in differentiation	GO:0000904	FALSE	3.04e-08	7.51752	648	2080	119	21128	ENSG00000184564,ENSG00000182168,ENSG00000078018,ENSG00000133083,ENSG00000154133,ENSG00000154928,ENSG00000198576,ENSG00000169439,ENSG00000182580,ENSG00000076356,ENSG00000162490,ENSG00000198910,ENSG00000011201,ENSG00000176697,ENSG00000138623,ENSG00000185920,ENSG00000092421,ENSG00000130294,ENSG00000074181,ENSG00000169083,ENSG00000105290,ENSG00000167680,ENSG00000170381,ENSG00000104967,ENSG00000105976…
GO:BP	positive regulation of intracellular signal transduction	GO:1902533	FALSE	4.06e-08	7.39145	995	2080	164	21128	ENSG00000139679,ENSG00000085741,ENSG00000115461,ENSG00000144476,ENSG00000181449,ENSG00000108984,ENSG00000056558,ENSG00000100311,ENSG00000135898,ENSG00000152402,ENSG00000185483,ENSG00000170498,ENSG00000184489,ENSG00000160712,ENSG00000106178,ENSG00000168542,ENSG00000134853,ENSG00000095752,ENSG00000157680,ENSG00000132274,ENSG00000176170,ENSG00000157168,ENSG00000171604,ENSG00000177464,ENSG00000026508…
GO:BP	connective tissue development	GO:0061448	FALSE	5.11e-08	7.29153	277	2080	65	21128	ENSG00000085741,ENSG00000100311,ENSG00000178573,ENSG00000110693,ENSG00000160712,ENSG00000168542,ENSG00000105855,ENSG00000166396,ENSG00000163346,ENSG00000134532,ENSG00000177464,ENSG00000026508,ENSG00000130635,ENSG00000124813,ENSG00000060718,ENSG00000120738,ENSG00000108821,ENSG00000136999,ENSG00000142871,ENSG00000104447,ENSG00000172819,ENSG00000168056,ENSG00000182197,ENSG00000110492,ENSG00000118523…
GO:BP	negative regulation of signal transduction	GO:0009968	FALSE	6.02e-08	7.2205	1248	2080	195	21128	ENSG00000171243,ENSG00000141052,ENSG00000169429,ENSG00000085741,ENSG00000123610,ENSG00000115461,ENSG00000144476,ENSG00000181449,ENSG00000108375,ENSG00000149212,ENSG00000117152,ENSG00000213626,ENSG00000168675,ENSG00000137834,ENSG00000118503,ENSG00000111087,ENSG00000099864,ENSG00000138336,ENSG00000111344,ENSG00000110031,ENSG00000012124,ENSG00000116741,ENSG00000197415,ENSG00000157168,ENSG00000138166…
GO:BP	regulation of vasculature development	GO:1901342	FALSE	6.21e-08	7.20692	291	2080	67	21128	ENSG00000169429,ENSG00000124212,ENSG00000106178,ENSG00000118503,ENSG00000105855,ENSG00000173801,ENSG00000159399,ENSG00000176170,ENSG00000177464,ENSG00000240583,ENSG00000132386,ENSG00000071246,ENSG00000092421,ENSG00000020181,ENSG00000131669,ENSG00000136235,ENSG00000116717,ENSG00000092969,ENSG00000113578,ENSG00000100292,ENSG00000106366,ENSG00000170381,ENSG00000110492,ENSG00000154229,ENSG00000145632…
GO:BP	muscle system process	GO:0003012	FALSE	6.28e-08	7.20201	425	2080	87	21128	ENSG00000141052,ENSG00000184845,ENSG00000115461,ENSG00000108984,ENSG00000069431,ENSG00000117152,ENSG00000198626,ENSG00000173801,ENSG00000116741,ENSG00000176170,ENSG00000071282,ENSG00000148180,ENSG00000128512,ENSG00000006283,ENSG00000034152,ENSG00000109846,ENSG00000114861,ENSG00000140416,ENSG00000138193,ENSG00000100292,ENSG00000184588,ENSG00000154229,ENSG00000049759,ENSG00000118523,ENSG00000058668…
GO:BP	regulation of angiogenesis	GO:0045765	FALSE	9.23e-08	7.03495	287	2080	66	21128	ENSG00000169429,ENSG00000124212,ENSG00000106178,ENSG00000118503,ENSG00000105855,ENSG00000173801,ENSG00000159399,ENSG00000176170,ENSG00000177464,ENSG00000240583,ENSG00000132386,ENSG00000071246,ENSG00000092421,ENSG00000020181,ENSG00000131669,ENSG00000136235,ENSG00000116717,ENSG00000092969,ENSG00000113578,ENSG00000100292,ENSG00000106366,ENSG00000170381,ENSG00000110492,ENSG00000154229,ENSG00000145632…
GO:BP	regulation of response to external stimulus	GO:0032101	FALSE	1e-07	7.00015	1030	2080	167	21128	ENSG00000149968,ENSG00000145824,ENSG00000169429,ENSG00000184845,ENSG00000123610,ENSG00000108984,ENSG00000100311,ENSG00000162711,ENSG00000169184,ENSG00000124212,ENSG00000111859,ENSG00000185745,ENSG00000160712,ENSG00000106178,ENSG00000134853,ENSG00000118503,ENSG00000182175,ENSG00000122861,ENSG00000176170,ENSG00000177464,ENSG00000023445,ENSG00000138623,ENSG00000205213,ENSG00000205542,ENSG00000132386…
GO:BP	positive regulation of cell differentiation	GO:0045597	FALSE	1.02e-07	6.98946	850	2080	144	21128	ENSG00000141052,ENSG00000181449,ENSG00000162711,ENSG00000110693,ENSG00000111859,ENSG00000160712,ENSG00000124766,ENSG00000134532,ENSG00000157168,ENSG00000076356,ENSG00000198910,ENSG00000176697,ENSG00000196628,ENSG00000138623,ENSG00000124813,ENSG00000185920,ENSG00000198959,ENSG00000132386,ENSG00000180354,ENSG00000108821,ENSG00000092969,ENSG00000198805,ENSG00000142871,ENSG00000169083,ENSG00000106366…
GO:BP	negative regulation of cell migration	GO:0030336	FALSE	1.08e-07	6.96499	288	2080	66	21128	ENSG00000162892,ENSG00000141052,ENSG00000085741,ENSG00000123610,ENSG00000115461,ENSG00000168675,ENSG00000111859,ENSG00000168542,ENSG00000173801,ENSG00000138336,ENSG00000164938,ENSG00000157168,ENSG00000132386,ENSG00000071246,ENSG00000116717,ENSG00000140416,ENSG00000136999,ENSG00000100292,ENSG00000184194,ENSG00000106366,ENSG00000067798,ENSG00000140937,ENSG00000123384,ENSG00000120129,ENSG00000196935…
GO:BP	negative regulation of cell motility	GO:2000146	FALSE	1.73e-07	6.76195	304	2080	68	21128	ENSG00000162892,ENSG00000141052,ENSG00000085741,ENSG00000123610,ENSG00000115461,ENSG00000168675,ENSG00000111859,ENSG00000168542,ENSG00000173801,ENSG00000138336,ENSG00000164938,ENSG00000157168,ENSG00000132386,ENSG00000071246,ENSG00000116717,ENSG00000140416,ENSG00000136999,ENSG00000100292,ENSG00000184194,ENSG00000106366,ENSG00000067798,ENSG00000140937,ENSG00000123384,ENSG00000120129,ENSG00000196935…
GO:BP	regulation of anatomical structure size	GO:0090066	FALSE	1.73e-07	6.76182	511	2080	98	21128	ENSG00000184845,ENSG00000077522,ENSG00000078018,ENSG00000184838,ENSG00000106178,ENSG00000116741,ENSG00000146122,ENSG00000087074,ENSG00000162490,ENSG00000198910,ENSG00000148180,ENSG00000176697,ENSG00000146376,ENSG00000128512,ENSG00000138623,ENSG00000088756,ENSG00000158164,ENSG00000240583,ENSG00000109265,ENSG00000205542,ENSG00000092421,ENSG00000171132,ENSG00000050405,ENSG00000167680,ENSG00000170381…
GO:BP	cardiac muscle contraction	GO:0060048	FALSE	1.85e-07	6.73308	134	2080	40	21128	ENSG00000108984,ENSG00000069431,ENSG00000198626,ENSG00000173801,ENSG00000116741,ENSG00000148180,ENSG00000006283,ENSG00000034152,ENSG00000140416,ENSG00000184588,ENSG00000049759,ENSG00000118523,ENSG00000089250,ENSG00000163874,ENSG00000096696,ENSG00000165995,ENSG00000114854,ENSG00000101400,ENSG00000177098,ENSG00000149575,ENSG00000171385,ENSG00000138735,ENSG00000101665,ENSG00000055118,ENSG00000068024…
GO:BP	cellular response to oxygen-containing compound	GO:1901701	FALSE	1.89e-07	6.72448	1191	2080	186	21128	ENSG00000162892,ENSG00000149968,ENSG00000169429,ENSG00000085741,ENSG00000184845,ENSG00000115461,ENSG00000108984,ENSG00000100427,ENSG00000100311,ENSG00000077522,ENSG00000162711,ENSG00000149212,ENSG00000117152,ENSG00000169184,ENSG00000120217,ENSG00000198626,ENSG00000023171,ENSG00000168542,ENSG00000134853,ENSG00000118503,ENSG00000099864,ENSG00000173801,ENSG00000124766,ENSG00000204262,ENSG00000164938…
GO:BP	metal ion transport	GO:0030001	FALSE	2.04e-07	6.69135	897	2080	149	21128	ENSG00000184845,ENSG00000069431,ENSG00000100311,ENSG00000077522,ENSG00000117152,ENSG00000198626,ENSG00000171227,ENSG00000167614,ENSG00000063127,ENSG00000089472,ENSG00000164949,ENSG00000006283,ENSG00000240583,ENSG00000175197,ENSG00000171132,ENSG00000163293,ENSG00000154118,ENSG00000184156,ENSG00000185760,ENSG00000184588,ENSG00000113504,ENSG00000049759,ENSG00000118523,ENSG00000026559,ENSG00000168003…
GO:BP	regulation of transmembrane transport	GO:0034762	FALSE	2.45e-07	6.61057	587	2080	108	21128	ENSG00000184845,ENSG00000069431,ENSG00000077522,ENSG00000117152,ENSG00000198626,ENSG00000171227,ENSG00000198576,ENSG00000159399,ENSG00000116741,ENSG00000143786,ENSG00000164949,ENSG00000006283,ENSG00000205542,ENSG00000171132,ENSG00000154118,ENSG00000101255,ENSG00000108179,ENSG00000085563,ENSG00000184156,ENSG00000185760,ENSG00000184588,ENSG00000137193,ENSG00000049759,ENSG00000162734,ENSG00000026559…
GO:BP	muscle cell proliferation	GO:0033002	FALSE	2.56e-07	6.59259	205	2080	52	21128	ENSG00000141052,ENSG00000115461,ENSG00000100311,ENSG00000160712,ENSG00000154928,ENSG00000118503,ENSG00000111087,ENSG00000157168,ENSG00000113070,ENSG00000175197,ENSG00000074181,ENSG00000092969,ENSG00000114861,ENSG00000140416,ENSG00000136999,ENSG00000100292,ENSG00000087245,ENSG00000137193,ENSG00000172638,ENSG00000113721,ENSG00000006210,ENSG00000259207,ENSG00000165795,ENSG00000177045,ENSG00000109819…
GO:BP	muscle contraction	GO:0006936	FALSE	2.61e-07	6.58272	340	2080	73	21128	ENSG00000141052,ENSG00000184845,ENSG00000108984,ENSG00000069431,ENSG00000198626,ENSG00000173801,ENSG00000116741,ENSG00000176170,ENSG00000148180,ENSG00000128512,ENSG00000006283,ENSG00000034152,ENSG00000109846,ENSG00000140416,ENSG00000138193,ENSG00000184588,ENSG00000049759,ENSG00000118523,ENSG00000058668,ENSG00000089250,ENSG00000181104,ENSG00000163874,ENSG00000073756,ENSG00000007314,ENSG00000123096…
GO:BP	regulation of monoatomic ion transport	GO:0043269	FALSE	2.72e-07	6.56548	588	2080	108	21128	ENSG00000184845,ENSG00000069431,ENSG00000100311,ENSG00000077522,ENSG00000117152,ENSG00000137726,ENSG00000198626,ENSG00000171227,ENSG00000198576,ENSG00000164949,ENSG00000006283,ENSG00000205542,ENSG00000171132,ENSG00000154118,ENSG00000108179,ENSG00000085563,ENSG00000184156,ENSG00000185760,ENSG00000184588,ENSG00000049759,ENSG00000026559,ENSG00000113721,ENSG00000058668,ENSG00000114315,ENSG00000006210…
GO:BP	monoatomic ion transport	GO:0006811	FALSE	2.8e-07	6.55353	1270	2080	195	21128	ENSG00000184845,ENSG00000069431,ENSG00000100427,ENSG00000100311,ENSG00000077522,ENSG00000117152,ENSG00000137726,ENSG00000198626,ENSG00000171227,ENSG00000167614,ENSG00000198576,ENSG00000154864,ENSG00000063127,ENSG00000089472,ENSG00000164949,ENSG00000101187,ENSG00000006283,ENSG00000240583,ENSG00000205542,ENSG00000175197,ENSG00000164638,ENSG00000171132,ENSG00000163293,ENSG00000109738,ENSG00000154118…
GO:BP	smooth muscle cell proliferation	GO:0048659	FALSE	2.93e-07	6.53286	147	2080	42	21128	ENSG00000141052,ENSG00000115461,ENSG00000100311,ENSG00000160712,ENSG00000118503,ENSG00000113070,ENSG00000175197,ENSG00000074181,ENSG00000114861,ENSG00000140416,ENSG00000136999,ENSG00000100292,ENSG00000087245,ENSG00000172638,ENSG00000113721,ENSG00000006210,ENSG00000259207,ENSG00000165795,ENSG00000109819,ENSG00000178607,ENSG00000073756,ENSG00000103034,ENSG00000066468,ENSG00000119699,ENSG00000119508…
GO:BP	regulation of cellular component organization	GO:0051128	FALSE	3.69e-07	6.43308	2365	2080	323	21128	ENSG00000196611,ENSG00000149968,ENSG00000141052,ENSG00000085741,ENSG00000104081,ENSG00000184564,ENSG00000115461,ENSG00000100311,ENSG00000174469,ENSG00000077522,ENSG00000185483,ENSG00000117152,ENSG00000078018,ENSG00000168675,ENSG00000128805,ENSG00000111859,ENSG00000137834,ENSG00000106178,ENSG00000167552,ENSG00000154928,ENSG00000134853,ENSG00000128422,ENSG00000182175,ENSG00000099864,ENSG00000138336…
GO:BP	trans-synaptic signaling	GO:0099537	FALSE	5.72e-07	6.24272	731	2080	126	21128	ENSG00000184845,ENSG00000117152,ENSG00000170498,ENSG00000197479,ENSG00000102003,ENSG00000154928,ENSG00000198576,ENSG00000176406,ENSG00000157680,ENSG00000221890,ENSG00000117016,ENSG00000176697,ENSG00000006283,ENSG00000113209,ENSG00000158258,ENSG00000173227,ENSG00000171132,ENSG00000128564,ENSG00000109738,ENSG00000154118,ENSG00000140937,ENSG00000100321,ENSG00000105894,ENSG00000184156,ENSG00000113504…
GO:BP	regulation of MAPK cascade	GO:0043408	FALSE	7.46e-07	6.12743	673	2080	118	21128	ENSG00000144476,ENSG00000181449,ENSG00000108984,ENSG00000056558,ENSG00000100311,ENSG00000135898,ENSG00000213626,ENSG00000170498,ENSG00000160712,ENSG00000106178,ENSG00000154928,ENSG00000134853,ENSG00000095752,ENSG00000116741,ENSG00000176170,ENSG00000157168,ENSG00000138166,ENSG00000026508,ENSG00000138623,ENSG00000034152,ENSG00000136997,ENSG00000162772,ENSG00000092421,ENSG00000180354,ENSG00000165617…
GO:BP	positive regulation of cell population proliferation	GO:0008284	FALSE	7.67e-07	6.11519	953	2080	154	21128	ENSG00000162892,ENSG00000141052,ENSG00000164283,ENSG00000115461,ENSG00000100311,ENSG00000213626,ENSG00000120217,ENSG00000175592,ENSG00000160712,ENSG00000106178,ENSG00000134853,ENSG00000095752,ENSG00000185630,ENSG00000118503,ENSG00000111087,ENSG00000166396,ENSG00000138336,ENSG00000163346,ENSG00000138675,ENSG00000124766,ENSG00000006016,ENSG00000176170,ENSG00000157168,ENSG00000113070,ENSG00000124813…
GO:BP	regulation of heart contraction	GO:0008016	FALSE	8.13e-07	6.09004	205	2080	51	21128	ENSG00000069431,ENSG00000117152,ENSG00000198626,ENSG00000173801,ENSG00000116741,ENSG00000113070,ENSG00000006283,ENSG00000092969,ENSG00000140416,ENSG00000184588,ENSG00000118523,ENSG00000126351,ENSG00000058668,ENSG00000089250,ENSG00000074370,ENSG00000163874,ENSG00000096696,ENSG00000165995,ENSG00000101400,ENSG00000177098,ENSG00000149575,ENSG00000171385,ENSG00000138735,ENSG00000171388,ENSG00000134548…
GO:BP	morphogenesis of an epithelium	GO:0002009	FALSE	9.03e-07	6.04447	526	2080	98	21128	ENSG00000171243,ENSG00000085741,ENSG00000115461,ENSG00000185483,ENSG00000198626,ENSG00000185630,ENSG00000128422,ENSG00000182175,ENSG00000124766,ENSG00000076716,ENSG00000026508,ENSG00000130635,ENSG00000150893,ENSG00000113070,ENSG00000185920,ENSG00000205213,ENSG00000136997,ENSG00000198959,ENSG00000165617,ENSG00000092969,ENSG00000113578,ENSG00000114861,ENSG00000142871,ENSG00000169083,ENSG00000170381…
GO:BP	regulation of cytoskeleton organization	GO:0051493	FALSE	9.37e-07	6.02834	541	2080	100	21128	ENSG00000085741,ENSG00000077522,ENSG00000117152,ENSG00000078018,ENSG00000111859,ENSG00000106178,ENSG00000134853,ENSG00000146122,ENSG00000103647,ENSG00000148180,ENSG00000146376,ENSG00000088756,ENSG00000158164,ENSG00000109265,ENSG00000205542,ENSG00000140416,ENSG00000171132,ENSG00000050405,ENSG00000067798,ENSG00000170381,ENSG00000124145,ENSG00000105976,ENSG00000178104,ENSG00000123384,ENSG00000196526…
GO:BP	regulation of neuron projection development	GO:0010975	FALSE	9.43e-07	6.02549	447	2080	87	21128	ENSG00000185483,ENSG00000078018,ENSG00000182175,ENSG00000198576,ENSG00000116741,ENSG00000169439,ENSG00000182580,ENSG00000076356,ENSG00000162490,ENSG00000198910,ENSG00000176697,ENSG00000138623,ENSG00000171617,ENSG00000132386,ENSG00000092421,ENSG00000130294,ENSG00000167680,ENSG00000170381,ENSG00000104967,ENSG00000183049,ENSG00000105894,ENSG00000091409,ENSG00000110492,ENSG00000100968,ENSG00000113657…
GO:BP	regulation of monoatomic ion transmembrane transport	GO:0034765	FALSE	1.02404e-06	5.98968	462	2080	89	21128	ENSG00000184845,ENSG00000069431,ENSG00000077522,ENSG00000117152,ENSG00000198626,ENSG00000171227,ENSG00000198576,ENSG00000164949,ENSG00000006283,ENSG00000205542,ENSG00000171132,ENSG00000154118,ENSG00000108179,ENSG00000085563,ENSG00000184156,ENSG00000185760,ENSG00000184588,ENSG00000049759,ENSG00000026559,ENSG00000058668,ENSG00000006210,ENSG00000089250,ENSG00000259207,ENSG00000106537,ENSG00000100433…
GO:BP	regulation of system process	GO:0044057	FALSE	1.09254e-06	5.96156	572	2080	104	21128	ENSG00000141052,ENSG00000115461,ENSG00000069431,ENSG00000100311,ENSG00000117152,ENSG00000170498,ENSG00000198626,ENSG00000173801,ENSG00000176406,ENSG00000116741,ENSG00000221890,ENSG00000176170,ENSG00000103647,ENSG00000071282,ENSG00000128512,ENSG00000113070,ENSG00000006283,ENSG00000240583,ENSG00000092969,ENSG00000114861,ENSG00000140416,ENSG00000138193,ENSG00000136999,ENSG00000074416,ENSG00000087245…
GO:BP	regulation of smooth muscle cell proliferation	GO:0048660	FALSE	1.2832e-06	5.89171	142	2080	40	21128	ENSG00000141052,ENSG00000115461,ENSG00000100311,ENSG00000160712,ENSG00000118503,ENSG00000113070,ENSG00000074181,ENSG00000114861,ENSG00000140416,ENSG00000100292,ENSG00000087245,ENSG00000172638,ENSG00000113721,ENSG00000006210,ENSG00000259207,ENSG00000165795,ENSG00000109819,ENSG00000178607,ENSG00000073756,ENSG00000103034,ENSG00000066468,ENSG00000119699,ENSG00000119508,ENSG00000170989,ENSG00000171388…
GO:BP	synaptic signaling	GO:0099536	FALSE	1.33577e-06	5.87427	756	2080	128	21128	ENSG00000184845,ENSG00000117152,ENSG00000170498,ENSG00000197479,ENSG00000102003,ENSG00000154928,ENSG00000198576,ENSG00000176406,ENSG00000157680,ENSG00000221890,ENSG00000157168,ENSG00000117016,ENSG00000176697,ENSG00000006283,ENSG00000113209,ENSG00000158258,ENSG00000173227,ENSG00000171132,ENSG00000128564,ENSG00000109738,ENSG00000154118,ENSG00000140937,ENSG00000100321,ENSG00000105894,ENSG00000184156…
GO:BP	regulation of blood circulation	GO:1903522	FALSE	1.34568e-06	5.87106	252	2080	58	21128	ENSG00000069431,ENSG00000117152,ENSG00000198626,ENSG00000173801,ENSG00000116741,ENSG00000128512,ENSG00000113070,ENSG00000006283,ENSG00000092969,ENSG00000140416,ENSG00000087245,ENSG00000184588,ENSG00000118523,ENSG00000126351,ENSG00000058668,ENSG00000089250,ENSG00000074370,ENSG00000181104,ENSG00000163874,ENSG00000073756,ENSG00000102468,ENSG00000096696,ENSG00000165995,ENSG00000101400,ENSG00000177098…
GO:BP	embryo development	GO:0009790	FALSE	1.57754e-06	5.80202	1140	2080	176	21128	ENSG00000139679,ENSG00000169429,ENSG00000085741,ENSG00000184564,ENSG00000181449,ENSG00000100311,ENSG00000198626,ENSG00000175592,ENSG00000137834,ENSG00000185022,ENSG00000168542,ENSG00000112769,ENSG00000134853,ENSG00000185630,ENSG00000182175,ENSG00000111087,ENSG00000138336,ENSG00000124766,ENSG00000204262,ENSG00000139263,ENSG00000138166,ENSG00000076356,ENSG00000130635,ENSG00000150893,ENSG00000197467…
GO:BP	response to mechanical stimulus	GO:0009612	FALSE	1.62083e-06	5.79026	215	2080	52	21128	ENSG00000085741,ENSG00000184564,ENSG00000174469,ENSG00000198626,ENSG00000175592,ENSG00000173801,ENSG00000154864,ENSG00000148180,ENSG00000060718,ENSG00000185920,ENSG00000240583,ENSG00000108821,ENSG00000116717,ENSG00000176171,ENSG00000145390,ENSG00000105894,ENSG00000087245,ENSG00000110492,ENSG00000109320,ENSG00000125740,ENSG00000164199,ENSG00000130522,ENSG00000259207,ENSG00000106991,ENSG00000137868…
GO:BP	regulation of catalytic activity	GO:0050790	FALSE	2.01302e-06	5.69615	2356	2080	318	21128	ENSG00000141052,ENSG00000085741,ENSG00000184845,ENSG00000181449,ENSG00000108984,ENSG00000100311,ENSG00000135898,ENSG00000162711,ENSG00000185483,ENSG00000117152,ENSG00000128805,ENSG00000111859,ENSG00000185745,ENSG00000166922,ENSG00000160712,ENSG00000106178,ENSG00000154928,ENSG00000134853,ENSG00000163661,ENSG00000118503,ENSG00000182175,ENSG00000099864,ENSG00000166396,ENSG00000163346,ENSG00000111344…
GO:BP	chemical synaptic transmission	GO:0007268	FALSE	2.364e-06	5.62635	724	2080	123	21128	ENSG00000184845,ENSG00000117152,ENSG00000170498,ENSG00000197479,ENSG00000102003,ENSG00000154928,ENSG00000198576,ENSG00000176406,ENSG00000157680,ENSG00000221890,ENSG00000117016,ENSG00000176697,ENSG00000006283,ENSG00000113209,ENSG00000158258,ENSG00000173227,ENSG00000171132,ENSG00000128564,ENSG00000109738,ENSG00000154118,ENSG00000140937,ENSG00000100321,ENSG00000105894,ENSG00000184156,ENSG00000113504…
GO:BP	anterograde trans-synaptic signaling	GO:0098916	FALSE	2.364e-06	5.62635	724	2080	123	21128	ENSG00000184845,ENSG00000117152,ENSG00000170498,ENSG00000197479,ENSG00000102003,ENSG00000154928,ENSG00000198576,ENSG00000176406,ENSG00000157680,ENSG00000221890,ENSG00000117016,ENSG00000176697,ENSG00000006283,ENSG00000113209,ENSG00000158258,ENSG00000173227,ENSG00000171132,ENSG00000128564,ENSG00000109738,ENSG00000154118,ENSG00000140937,ENSG00000100321,ENSG00000105894,ENSG00000184156,ENSG00000113504…
GO:BP	cartilage development	GO:0051216	FALSE	3.01315e-06	5.52098	206	2080	50	21128	ENSG00000085741,ENSG00000178573,ENSG00000110693,ENSG00000168542,ENSG00000105855,ENSG00000163346,ENSG00000134532,ENSG00000026508,ENSG00000124813,ENSG00000060718,ENSG00000108821,ENSG00000136999,ENSG00000142871,ENSG00000104447,ENSG00000172819,ENSG00000168056,ENSG00000182197,ENSG00000110492,ENSG00000118523,ENSG00000126351,ENSG00000104635,ENSG00000074047,ENSG00000087494,ENSG00000112175,ENSG00000196739…
GO:BP	positive regulation of cellular component organization	GO:0051130	FALSE	4.06136e-06	5.39133	1056	2080	164	21128	ENSG00000196611,ENSG00000149968,ENSG00000085741,ENSG00000104081,ENSG00000184564,ENSG00000100311,ENSG00000174469,ENSG00000077522,ENSG00000185483,ENSG00000111859,ENSG00000106178,ENSG00000154928,ENSG00000099864,ENSG00000116741,ENSG00000176170,ENSG00000157168,ENSG00000182580,ENSG00000087074,ENSG00000076356,ENSG00000198910,ENSG00000148180,ENSG00000176697,ENSG00000135549,ENSG00000175928,ENSG00000138623…
GO:BP	response to lipid	GO:0033993	FALSE	4.67158e-06	5.33054	913	2080	146	21128	ENSG00000162892,ENSG00000169429,ENSG00000085741,ENSG00000100427,ENSG00000162711,ENSG00000213626,ENSG00000169184,ENSG00000120217,ENSG00000175592,ENSG00000137834,ENSG00000023171,ENSG00000118503,ENSG00000163453,ENSG00000185920,ENSG00000240583,ENSG00000034152,ENSG00000132386,ENSG00000109846,ENSG00000124225,ENSG00000179046,ENSG00000108821,ENSG00000092969,ENSG00000114861,ENSG00000129038,ENSG00000171132…
GO:BP	nephron development	GO:0072006	FALSE	5.02681e-06	5.29871	154	2080	41	21128	ENSG00000085741,ENSG00000100311,ENSG00000160712,ENSG00000134853,ENSG00000185630,ENSG00000197410,ENSG00000166396,ENSG00000177464,ENSG00000185920,ENSG00000240583,ENSG00000205213,ENSG00000136997,ENSG00000120738,ENSG00000074181,ENSG00000113578,ENSG00000138193,ENSG00000172037,ENSG00000182197,ENSG00000130702,ENSG00000166341,ENSG00000113721,ENSG00000179222,ENSG00000114315,ENSG00000259207,ENSG00000184937…
GO:BP	monoatomic ion transmembrane transport	GO:0034220	FALSE	5.17054e-06	5.28646	1027	2080	160	21128	ENSG00000184845,ENSG00000069431,ENSG00000077522,ENSG00000117152,ENSG00000198626,ENSG00000171227,ENSG00000167614,ENSG00000198576,ENSG00000154864,ENSG00000063127,ENSG00000164949,ENSG00000006283,ENSG00000240583,ENSG00000205542,ENSG00000175197,ENSG00000164638,ENSG00000171132,ENSG00000163293,ENSG00000109738,ENSG00000154118,ENSG00000108179,ENSG00000085563,ENSG00000184156,ENSG00000171017,ENSG00000185760…
GO:BP	MAPK cascade	GO:0000165	FALSE	5.57655e-06	5.25363	773	2080	128	21128	ENSG00000144476,ENSG00000181449,ENSG00000108984,ENSG00000056558,ENSG00000100311,ENSG00000135898,ENSG00000213626,ENSG00000170498,ENSG00000160712,ENSG00000106178,ENSG00000154928,ENSG00000134853,ENSG00000095752,ENSG00000116741,ENSG00000176170,ENSG00000157168,ENSG00000138166,ENSG00000026508,ENSG00000138623,ENSG00000034152,ENSG00000136997,ENSG00000162772,ENSG00000092421,ENSG00000180354,ENSG00000109846…
GO:BP	response to organic cyclic compound	GO:0014070	FALSE	6.29215e-06	5.2012	933	2080	148	21128	ENSG00000184845,ENSG00000115461,ENSG00000069431,ENSG00000100427,ENSG00000100311,ENSG00000117152,ENSG00000213626,ENSG00000169184,ENSG00000185745,ENSG00000198626,ENSG00000175592,ENSG00000023171,ENSG00000099864,ENSG00000173801,ENSG00000163453,ENSG00000124813,ENSG00000185920,ENSG00000240583,ENSG00000120738,ENSG00000198959,ENSG00000132386,ENSG00000109846,ENSG00000124225,ENSG00000108821,ENSG00000092969…
GO:BP	cell junction assembly	GO:0034329	FALSE	6.35188e-06	5.1971	435	2080	83	21128	ENSG00000163395,ENSG00000085741,ENSG00000184845,ENSG00000184564,ENSG00000174469,ENSG00000077522,ENSG00000065618,ENSG00000197479,ENSG00000154928,ENSG00000173801,ENSG00000150471,ENSG00000157168,ENSG00000076716,ENSG00000182580,ENSG00000103647,ENSG00000176697,ENSG00000175928,ENSG00000113209,ENSG00000158258,ENSG00000124145,ENSG00000140937,ENSG00000091409,ENSG00000139182,ENSG00000084636,ENSG00000154229…
GO:BP	epithelial cell proliferation	GO:0050673	FALSE	6.93352e-06	5.15905	443	2080	84	21128	ENSG00000115461,ENSG00000181449,ENSG00000100311,ENSG00000106178,ENSG00000118503,ENSG00000111087,ENSG00000124813,ENSG00000185920,ENSG00000205213,ENSG00000136997,ENSG00000132386,ENSG00000071246,ENSG00000092969,ENSG00000113578,ENSG00000135439,ENSG00000136999,ENSG00000100292,ENSG00000169083,ENSG00000105894,ENSG00000130702,ENSG00000156535,ENSG00000126368,ENSG00000110492,ENSG00000154229,ENSG00000142627…
GO:BP	peptidyl-tyrosine phosphorylation	GO:0018108	TRUE	7.14532e-06	5.14598	379	2080	75	21128	ENSG00000162892,ENSG00000108984,ENSG00000100311,ENSG00000185483,ENSG00000111859,ENSG00000160712,ENSG00000154928,ENSG00000134853,ENSG00000095752,ENSG00000006016,ENSG00000157168,ENSG00000182580,ENSG00000026508,ENSG00000113070,ENSG00000034152,ENSG00000171132,ENSG00000105976,ENSG00000184557,ENSG00000111252,ENSG00000142627,ENSG00000113721,ENSG00000141736,ENSG00000131370,ENSG00000116584,ENSG00000169032…
GO:BP	peptidyl-tyrosine modification	GO:0018212	FALSE	9.08933e-06	5.04147	381	2080	75	21128	ENSG00000162892,ENSG00000108984,ENSG00000100311,ENSG00000185483,ENSG00000111859,ENSG00000160712,ENSG00000154928,ENSG00000134853,ENSG00000095752,ENSG00000006016,ENSG00000157168,ENSG00000182580,ENSG00000026508,ENSG00000113070,ENSG00000034152,ENSG00000171132,ENSG00000105976,ENSG00000184557,ENSG00000111252,ENSG00000142627,ENSG00000113721,ENSG00000141736,ENSG00000131370,ENSG00000116584,ENSG00000169032…
GO:BP	cytokine production	GO:0001816	FALSE	9.17202e-06	5.03753	740	2080	123	21128	ENSG00000085741,ENSG00000162711,ENSG00000120217,ENSG00000160712,ENSG00000168542,ENSG00000118503,ENSG00000105855,ENSG00000104856,ENSG00000166396,ENSG00000071575,ENSG00000176170,ENSG00000138623,ENSG00000205213,ENSG00000034152,ENSG00000120738,ENSG00000205542,ENSG00000175197,ENSG00000136235,ENSG00000092969,ENSG00000114861,ENSG00000198805,ENSG00000100292,ENSG00000106366,ENSG00000067798,ENSG00000131378…
GO:BP	vascular process in circulatory system	GO:0003018	FALSE	1.00256e-05	4.99889	265	2080	58	21128	ENSG00000184845,ENSG00000069431,ENSG00000184489,ENSG00000116741,ENSG00000177464,ENSG00000128512,ENSG00000164638,ENSG00000108846,ENSG00000085563,ENSG00000123384,ENSG00000087245,ENSG00000182197,ENSG00000003989,ENSG00000173638,ENSG00000021826,ENSG00000058668,ENSG00000126016,ENSG00000164687,ENSG00000105281,ENSG00000103257,ENSG00000072274,ENSG00000111371,ENSG00000089250,ENSG00000074370,ENSG00000197496…
GO:BP	regulation of cellular response to growth factor stimulus	GO:0090287	FALSE	1.27518e-05	4.89443	314	2080	65	21128	ENSG00000171243,ENSG00000141052,ENSG00000123610,ENSG00000168675,ENSG00000184489,ENSG00000137834,ENSG00000134986,ENSG00000182175,ENSG00000138336,ENSG00000197415,ENSG00000124813,ENSG00000092421,ENSG00000020181,ENSG00000124225,ENSG00000113578,ENSG00000142871,ENSG00000166147,ENSG00000150938,ENSG00000049323,ENSG00000144730,ENSG00000156535,ENSG00000177706,ENSG00000058668,ENSG00000114315,ENSG00000259207…
GO:BP	developmental growth	GO:0048589	FALSE	1.39888e-05	4.85422	652	2080	111	21128	ENSG00000179772,ENSG00000085741,ENSG00000123610,ENSG00000184564,ENSG00000181449,ENSG00000117152,ENSG00000078018,ENSG00000133083,ENSG00000168542,ENSG00000163661,ENSG00000111087,ENSG00000111344,ENSG00000176406,ENSG00000116741,ENSG00000157168,ENSG00000162490,ENSG00000198910,ENSG00000176697,ENSG00000138623,ENSG00000185920,ENSG00000092421,ENSG00000131669,ENSG00000092969,ENSG00000113578,ENSG00000114861…
GO:BP	monoatomic cation transport	GO:0006812	FALSE	1.52214e-05	4.81754	1059	2080	162	21128	ENSG00000184845,ENSG00000069431,ENSG00000100311,ENSG00000077522,ENSG00000117152,ENSG00000198626,ENSG00000171227,ENSG00000167614,ENSG00000154864,ENSG00000063127,ENSG00000089472,ENSG00000164949,ENSG00000006283,ENSG00000240583,ENSG00000205542,ENSG00000175197,ENSG00000164638,ENSG00000171132,ENSG00000163293,ENSG00000154118,ENSG00000108179,ENSG00000184156,ENSG00000185760,ENSG00000184588,ENSG00000113504…
GO:BP	heart morphogenesis	GO:0003007	FALSE	1.62457e-05	4.78926	255	2080	56	21128	ENSG00000085741,ENSG00000198626,ENSG00000137834,ENSG00000124766,ENSG00000157168,ENSG00000130635,ENSG00000109472,ENSG00000060718,ENSG00000185920,ENSG00000092969,ENSG00000140416,ENSG00000142871,ENSG00000074219,ENSG00000182197,ENSG00000137193,ENSG00000166341,ENSG00000164741,ENSG00000114315,ENSG00000112175,ENSG00000112414,ENSG00000106991,ENSG00000180340,ENSG00000103034,ENSG00000096696,ENSG00000114854…
GO:BP	regulation of cellular component size	GO:0032535	FALSE	1.89191e-05	4.7231	373	2080	73	21128	ENSG00000077522,ENSG00000078018,ENSG00000184838,ENSG00000106178,ENSG00000146122,ENSG00000087074,ENSG00000162490,ENSG00000198910,ENSG00000148180,ENSG00000176697,ENSG00000146376,ENSG00000138623,ENSG00000088756,ENSG00000158164,ENSG00000240583,ENSG00000109265,ENSG00000205542,ENSG00000092421,ENSG00000171132,ENSG00000050405,ENSG00000167680,ENSG00000170381,ENSG00000172819,ENSG00000171017,ENSG00000113504…
GO:BP	glomerulus vasculature development	GO:0072012	FALSE	1.93484e-05	4.71336	28	2080	15	21128	ENSG00000100311,ENSG00000160712,ENSG00000134853,ENSG00000166396,ENSG00000177464,ENSG00000240583,ENSG00000120738,ENSG00000074181,ENSG00000113721,ENSG00000114315,ENSG00000259207,ENSG00000184937,ENSG00000174059,ENSG00000154188,ENSG00000151617
GO:BP	synapse organization	GO:0050808	FALSE	1.95913e-05	4.70794	438	2080	82	21128	ENSG00000163395,ENSG00000184845,ENSG00000184564,ENSG00000128805,ENSG00000111859,ENSG00000197479,ENSG00000167552,ENSG00000154928,ENSG00000099864,ENSG00000198576,ENSG00000150471,ENSG00000157168,ENSG00000076716,ENSG00000182580,ENSG00000198910,ENSG00000176697,ENSG00000175928,ENSG00000113209,ENSG00000158258,ENSG00000130294,ENSG00000162599,ENSG00000170381,ENSG00000109738,ENSG00000172037,ENSG00000139182…
GO:BP	cytoskeleton organization	GO:0007010	FALSE	2.03966e-05	4.69044	1507	2080	215	21128	ENSG00000188487,ENSG00000085741,ENSG00000131737,ENSG00000186847,ENSG00000077522,ENSG00000117152,ENSG00000078018,ENSG00000170498,ENSG00000133083,ENSG00000111859,ENSG00000157827,ENSG00000106178,ENSG00000167552,ENSG00000134853,ENSG00000128422,ENSG00000118503,ENSG00000099864,ENSG00000198576,ENSG00000146122,ENSG00000187775,ENSG00000169994,ENSG00000103647,ENSG00000148180,ENSG00000146376,ENSG00000088756…
GO:BP	semaphorin-plexin signaling pathway	GO:0071526	FALSE	2.04362e-05	4.6896	44	2080	19	21128	ENSG00000076356,ENSG00000138623,ENSG00000092421,ENSG00000167680,ENSG00000170381,ENSG00000105976,ENSG00000149294,ENSG00000164050,ENSG00000012171,ENSG00000136040,ENSG00000143434,ENSG00000010319,ENSG00000078401,ENSG00000112902,ENSG00000198753,ENSG00000151617,ENSG00000196189,ENSG00000128052,ENSG00000118257
GO:BP	regulation of supramolecular fiber organization	GO:1902903	FALSE	2.10068e-05	4.67764	381	2080	74	21128	ENSG00000085741,ENSG00000077522,ENSG00000117152,ENSG00000078018,ENSG00000106178,ENSG00000146122,ENSG00000103647,ENSG00000148180,ENSG00000146376,ENSG00000088756,ENSG00000158164,ENSG00000109265,ENSG00000205542,ENSG00000109846,ENSG00000140416,ENSG00000171132,ENSG00000050405,ENSG00000067798,ENSG00000124145,ENSG00000105976,ENSG00000178104,ENSG00000088280,ENSG00000118523,ENSG00000172638,ENSG00000148700…
GO:BP	positive regulation of phosphorylation	GO:0042327	FALSE	2.20465e-05	4.65666	822	2080	132	21128	ENSG00000162892,ENSG00000085741,ENSG00000108984,ENSG00000100311,ENSG00000185483,ENSG00000111859,ENSG00000160712,ENSG00000154928,ENSG00000134853,ENSG00000095752,ENSG00000138675,ENSG00000006016,ENSG00000176170,ENSG00000157168,ENSG00000182580,ENSG00000026508,ENSG00000176697,ENSG00000113070,ENSG00000138623,ENSG00000034152,ENSG00000120738,ENSG00000011422,ENSG00000136235,ENSG00000092969,ENSG00000113578…
GO:BP	cell-matrix adhesion	GO:0007160	FALSE	2.47223e-05	4.60691	238	2080	53	21128	ENSG00000077522,ENSG00000065618,ENSG00000168542,ENSG00000105855,ENSG00000173801,ENSG00000122861,ENSG00000026508,ENSG00000103647,ENSG00000198910,ENSG00000197467,ENSG00000106366,ENSG00000170381,ENSG00000124145,ENSG00000140937,ENSG00000091409,ENSG00000153094,ENSG00000084636,ENSG00000118523,ENSG00000172638,ENSG00000187244,ENSG00000110880,ENSG00000164741,ENSG00000135424,ENSG00000204580,ENSG00000006210…
GO:BP	Wnt signaling pathway	GO:0016055	FALSE	2.61242e-05	4.58296	448	2080	83	21128	ENSG00000171243,ENSG00000085741,ENSG00000181449,ENSG00000108375,ENSG00000185483,ENSG00000118503,ENSG00000111087,ENSG00000173801,ENSG00000163346,ENSG00000124766,ENSG00000146122,ENSG00000076716,ENSG00000162490,ENSG00000109472,ENSG00000205213,ENSG00000120738,ENSG00000175197,ENSG00000020181,ENSG00000108821,ENSG00000165617,ENSG00000187123,ENSG00000122870,ENSG00000143126,ENSG00000172819,ENSG00000123384…
GO:BP	localization	GO:0051179	FALSE	2.80118e-05	4.55266	5578	2080	658	21128	ENSG00000169429,ENSG00000188487,ENSG00000085741,ENSG00000184845,ENSG00000123610,ENSG00000144476,ENSG00000108984,ENSG00000069431,ENSG00000146411,ENSG00000100427,ENSG00000082126,ENSG00000100311,ENSG00000174469,ENSG00000131242,ENSG00000077522,ENSG00000117152,ENSG00000078018,ENSG00000170498,ENSG00000137726,ENSG00000133083,ENSG00000120217,ENSG00000111859,ENSG00000184489,ENSG00000185745,ENSG00000198626…
GO:BP	striated muscle contraction	GO:0006941	FALSE	2.86854e-05	4.54234	175	2080	43	21128	ENSG00000108984,ENSG00000069431,ENSG00000198626,ENSG00000173801,ENSG00000116741,ENSG00000148180,ENSG00000006283,ENSG00000034152,ENSG00000140416,ENSG00000184588,ENSG00000049759,ENSG00000118523,ENSG00000089250,ENSG00000163874,ENSG00000007314,ENSG00000096696,ENSG00000165995,ENSG00000114854,ENSG00000101400,ENSG00000177098,ENSG00000149575,ENSG00000171385,ENSG00000138735,ENSG00000101665,ENSG00000055118…
GO:BP	positive regulation of phosphate metabolic process	GO:0045937	FALSE	3.15254e-05	4.50134	907	2080	142	21128	ENSG00000162892,ENSG00000085741,ENSG00000108984,ENSG00000100311,ENSG00000185483,ENSG00000111859,ENSG00000160712,ENSG00000154928,ENSG00000134853,ENSG00000095752,ENSG00000138675,ENSG00000006016,ENSG00000176170,ENSG00000157168,ENSG00000182580,ENSG00000087074,ENSG00000026508,ENSG00000176697,ENSG00000113070,ENSG00000138623,ENSG00000034152,ENSG00000120738,ENSG00000205542,ENSG00000011422,ENSG00000136235…
GO:BP	positive regulation of phosphorus metabolic process	GO:0010562	FALSE	3.15254e-05	4.50134	907	2080	142	21128	ENSG00000162892,ENSG00000085741,ENSG00000108984,ENSG00000100311,ENSG00000185483,ENSG00000111859,ENSG00000160712,ENSG00000154928,ENSG00000134853,ENSG00000095752,ENSG00000138675,ENSG00000006016,ENSG00000176170,ENSG00000157168,ENSG00000182580,ENSG00000087074,ENSG00000026508,ENSG00000176697,ENSG00000113070,ENSG00000138623,ENSG00000034152,ENSG00000120738,ENSG00000205542,ENSG00000011422,ENSG00000136235…
GO:BP	cell-cell signaling by wnt	GO:0198738	FALSE	3.2223e-05	4.49183	450	2080	83	21128	ENSG00000171243,ENSG00000085741,ENSG00000181449,ENSG00000108375,ENSG00000185483,ENSG00000118503,ENSG00000111087,ENSG00000173801,ENSG00000163346,ENSG00000124766,ENSG00000146122,ENSG00000076716,ENSG00000162490,ENSG00000109472,ENSG00000205213,ENSG00000120738,ENSG00000175197,ENSG00000020181,ENSG00000108821,ENSG00000165617,ENSG00000187123,ENSG00000122870,ENSG00000143126,ENSG00000172819,ENSG00000123384…
GO:BP	ameboidal-type cell migration	GO:0001667	FALSE	3.56312e-05	4.44817	429	2080	80	21128	ENSG00000085741,ENSG00000100311,ENSG00000184489,ENSG00000173801,ENSG00000110031,ENSG00000146122,ENSG00000113070,ENSG00000138623,ENSG00000240583,ENSG00000034152,ENSG00000205542,ENSG00000132386,ENSG00000071246,ENSG00000092421,ENSG00000020181,ENSG00000116717,ENSG00000092969,ENSG00000113578,ENSG00000114861,ENSG00000171132,ENSG00000136999,ENSG00000100292,ENSG00000167680,ENSG00000170381,ENSG00000124145…
GO:BP	regulation of cell death	GO:0010941	FALSE	3.68816e-05	4.43319	1638	2080	229	21128	ENSG00000149968,ENSG00000141052,ENSG00000140379,ENSG00000085741,ENSG00000104081,ENSG00000123689,ENSG00000144476,ENSG00000108984,ENSG00000056558,ENSG00000182168,ENSG00000077522,ENSG00000120217,ENSG00000124212,ENSG00000175592,ENSG00000137834,ENSG00000154928,ENSG00000118503,ENSG00000124766,ENSG00000006016,ENSG00000164938,ENSG00000176170,ENSG00000157168,ENSG00000026508,ENSG00000023445,ENSG00000162490…
GO:BP	sensory organ development	GO:0007423	FALSE	3.70245e-05	4.43151	594	2080	102	21128	ENSG00000145824,ENSG00000163395,ENSG00000184564,ENSG00000181449,ENSG00000185483,ENSG00000178573,ENSG00000133083,ENSG00000154928,ENSG00000134853,ENSG00000185630,ENSG00000198732,ENSG00000204262,ENSG00000139263,ENSG00000169994,ENSG00000130635,ENSG00000150893,ENSG00000144821,ENSG00000116990,ENSG00000060718,ENSG00000240583,ENSG00000132386,ENSG00000109846,ENSG00000092969,ENSG00000166147,ENSG00000124145…
GO:BP	regulation of cytokine production	GO:0001817	FALSE	3.77889e-05	4.42264	734	2080	120	21128	ENSG00000085741,ENSG00000162711,ENSG00000120217,ENSG00000160712,ENSG00000118503,ENSG00000105855,ENSG00000104856,ENSG00000166396,ENSG00000071575,ENSG00000176170,ENSG00000138623,ENSG00000205213,ENSG00000034152,ENSG00000120738,ENSG00000205542,ENSG00000175197,ENSG00000136235,ENSG00000092969,ENSG00000114861,ENSG00000198805,ENSG00000100292,ENSG00000106366,ENSG00000067798,ENSG00000131378,ENSG00000049323…
GO:BP	epithelial tube morphogenesis	GO:0060562	FALSE	4.58662e-05	4.33851	338	2080	67	21128	ENSG00000171243,ENSG00000085741,ENSG00000198626,ENSG00000185630,ENSG00000182175,ENSG00000124766,ENSG00000185920,ENSG00000205213,ENSG00000136997,ENSG00000092969,ENSG00000113578,ENSG00000114861,ENSG00000169083,ENSG00000170381,ENSG00000124145,ENSG00000105976,ENSG00000172819,ENSG00000138771,ENSG00000074219,ENSG00000139174,ENSG00000182197,ENSG00000130702,ENSG00000110492,ENSG00000100968,ENSG00000142627…
GO:BP	regulation of actin filament organization	GO:0110053	FALSE	4.76941e-05	4.32154	276	2080	58	21128	ENSG00000085741,ENSG00000077522,ENSG00000117152,ENSG00000106178,ENSG00000146122,ENSG00000103647,ENSG00000148180,ENSG00000146376,ENSG00000088756,ENSG00000158164,ENSG00000109265,ENSG00000205542,ENSG00000140416,ENSG00000171132,ENSG00000050405,ENSG00000124145,ENSG00000105976,ENSG00000088280,ENSG00000118523,ENSG00000148700,ENSG00000163171,ENSG00000242498,ENSG00000164741,ENSG00000103187,ENSG00000128283…
GO:BP	inflammatory response	GO:0006954	FALSE	4.98285e-05	4.30252	793	2080	127	21128	ENSG00000149968,ENSG00000169429,ENSG00000123610,ENSG00000162711,ENSG00000124212,ENSG00000160712,ENSG00000106178,ENSG00000163661,ENSG00000105499,ENSG00000118503,ENSG00000104856,ENSG00000163346,ENSG00000176170,ENSG00000177464,ENSG00000026508,ENSG00000023445,ENSG00000138623,ENSG00000034152,ENSG00000205542,ENSG00000132386,ENSG00000131669,ENSG00000106123,ENSG00000114861,ENSG00000136999,ENSG00000100292…
GO:BP	ERK1 and ERK2 cascade	GO:0070371	FALSE	5.20888e-05	4.28326	325	2080	65	21128	ENSG00000144476,ENSG00000100311,ENSG00000135898,ENSG00000106178,ENSG00000154928,ENSG00000134853,ENSG00000157168,ENSG00000138166,ENSG00000026508,ENSG00000138623,ENSG00000136997,ENSG00000162772,ENSG00000092421,ENSG00000180354,ENSG00000136235,ENSG00000113578,ENSG00000142871,ENSG00000154229,ENSG00000118523,ENSG00000142627,ENSG00000113721,ENSG00000141736,ENSG00000164086,ENSG00000077942,ENSG00000169032…
GO:BP	synapse assembly	GO:0007416	FALSE	5.26168e-05	4.27888	191	2080	45	21128	ENSG00000163395,ENSG00000184845,ENSG00000184564,ENSG00000197479,ENSG00000154928,ENSG00000150471,ENSG00000157168,ENSG00000076716,ENSG00000182580,ENSG00000176697,ENSG00000175928,ENSG00000113209,ENSG00000158258,ENSG00000139182,ENSG00000108947,ENSG00000164050,ENSG00000152208,ENSG00000120327,ENSG00000197959,ENSG00000120324,ENSG00000112852,ENSG00000101463,ENSG00000187372,ENSG00000113327,ENSG00000148053…
GO:BP	response to molecule of bacterial origin	GO:0002237	FALSE	5.78797e-05	4.23747	347	2080	68	21128	ENSG00000162892,ENSG00000169429,ENSG00000162711,ENSG00000120217,ENSG00000137834,ENSG00000118503,ENSG00000034152,ENSG00000114861,ENSG00000129038,ENSG00000171132,ENSG00000106366,ENSG00000104825,ENSG00000184588,ENSG00000130707,ENSG00000126368,ENSG00000154229,ENSG00000021826,ENSG00000109320,ENSG00000103257,ENSG00000006210,ENSG00000089250,ENSG00000130522,ENSG00000151014,ENSG00000162551,ENSG00000115008…
GO:BP	canonical Wnt signaling pathway	GO:0060070	FALSE	6.57058e-05	4.1824	299	2080	61	21128	ENSG00000171243,ENSG00000085741,ENSG00000181449,ENSG00000111087,ENSG00000173801,ENSG00000124766,ENSG00000146122,ENSG00000162490,ENSG00000205213,ENSG00000120738,ENSG00000175197,ENSG00000020181,ENSG00000108821,ENSG00000165617,ENSG00000187123,ENSG00000122870,ENSG00000172819,ENSG00000139174,ENSG00000182197,ENSG00000110492,ENSG00000083799,ENSG00000058091,ENSG00000109320,ENSG00000171444,ENSG00000155760…
GO:BP	renal system vasculature development	GO:0061437	FALSE	6.62e-05	4.17914	30	2080	15	21128	ENSG00000100311,ENSG00000160712,ENSG00000134853,ENSG00000166396,ENSG00000177464,ENSG00000240583,ENSG00000120738,ENSG00000074181,ENSG00000113721,ENSG00000114315,ENSG00000259207,ENSG00000184937,ENSG00000174059,ENSG00000154188,ENSG00000151617
GO:BP	kidney vasculature development	GO:0061440	FALSE	6.62e-05	4.17914	30	2080	15	21128	ENSG00000100311,ENSG00000160712,ENSG00000134853,ENSG00000166396,ENSG00000177464,ENSG00000240583,ENSG00000120738,ENSG00000074181,ENSG00000113721,ENSG00000114315,ENSG00000259207,ENSG00000184937,ENSG00000174059,ENSG00000154188,ENSG00000151617
GO:BP	negative regulation of response to external stimulus	GO:0032102	FALSE	7.08829e-05	4.14946	399	2080	75	21128	ENSG00000184845,ENSG00000123610,ENSG00000100311,ENSG00000124212,ENSG00000134853,ENSG00000118503,ENSG00000182175,ENSG00000122861,ENSG00000138623,ENSG00000132386,ENSG00000092421,ENSG00000011422,ENSG00000136999,ENSG00000149131,ENSG00000106366,ENSG00000167680,ENSG00000170381,ENSG00000175899,ENSG00000145220,ENSG00000184557,ENSG00000120129,ENSG00000156535,ENSG00000126368,ENSG00000110492,ENSG00000083799…
GO:BP	response to abiotic stimulus	GO:0009628	FALSE	7.18804e-05	4.14339	1141	2080	169	21128	ENSG00000196611,ENSG00000149968,ENSG00000141052,ENSG00000085741,ENSG00000184845,ENSG00000104081,ENSG00000184564,ENSG00000100427,ENSG00000152402,ENSG00000174469,ENSG00000021300,ENSG00000124212,ENSG00000198626,ENSG00000175592,ENSG00000168542,ENSG00000154928,ENSG00000104856,ENSG00000099864,ENSG00000173801,ENSG00000122861,ENSG00000154864,ENSG00000159399,ENSG00000164938,ENSG00000177464,ENSG00000148180…
GO:BP	regulation of cell development	GO:0060284	FALSE	7.21968e-05	4.14148	830	2080	131	21128	ENSG00000123610,ENSG00000135898,ENSG00000162711,ENSG00000078018,ENSG00000111859,ENSG00000123095,ENSG00000124766,ENSG00000146122,ENSG00000076356,ENSG00000162490,ENSG00000198910,ENSG00000176697,ENSG00000138623,ENSG00000136997,ENSG00000198959,ENSG00000132386,ENSG00000092421,ENSG00000180354,ENSG00000020181,ENSG00000114861,ENSG00000198805,ENSG00000167680,ENSG00000170381,ENSG00000166147,ENSG00000172819…
GO:BP	tissue remodeling	GO:0048771	FALSE	7.64319e-05	4.11673	168	2080	41	21128	ENSG00000115461,ENSG00000135898,ENSG00000118503,ENSG00000205213,ENSG00000136235,ENSG00000105894,ENSG00000168056,ENSG00000087245,ENSG00000101265,ENSG00000182197,ENSG00000110492,ENSG00000154229,ENSG00000142627,ENSG00000109320,ENSG00000072274,ENSG00000259207,ENSG00000115008,ENSG00000181104,ENSG00000110944,ENSG00000066056,ENSG00000086991,ENSG00000119699,ENSG00000170989,ENSG00000225190,ENSG00000169252…
GO:BP	monoatomic cation transmembrane transport	GO:0098655	FALSE	7.68461e-05	4.11438	855	2080	134	21128	ENSG00000184845,ENSG00000069431,ENSG00000077522,ENSG00000117152,ENSG00000198626,ENSG00000171227,ENSG00000167614,ENSG00000154864,ENSG00000063127,ENSG00000164949,ENSG00000006283,ENSG00000240583,ENSG00000205542,ENSG00000175197,ENSG00000164638,ENSG00000171132,ENSG00000163293,ENSG00000154118,ENSG00000108179,ENSG00000184156,ENSG00000185760,ENSG00000184588,ENSG00000113504,ENSG00000049759,ENSG00000118523…
GO:BP	collagen metabolic process	GO:0032963	TRUE	7.78521e-05	4.10873	103	2080	30	21128	ENSG00000196611,ENSG00000149968,ENSG00000160712,ENSG00000166396,ENSG00000130635,ENSG00000108821,ENSG00000102996,ENSG00000106333,ENSG00000087245,ENSG00000118523,ENSG00000011028,ENSG00000113721,ENSG00000106991,ENSG00000123342,ENSG00000090530,ENSG00000181104,ENSG00000125966,ENSG00000119699,ENSG00000078098,ENSG00000087116,ENSG00000137673,ENSG00000167711,ENSG00000102760,ENSG00000089041,ENSG00000138316…
GO:BP	inorganic ion transmembrane transport	GO:0098660	FALSE	7.81046e-05	4.10732	920	2080	142	21128	ENSG00000184845,ENSG00000069431,ENSG00000077522,ENSG00000117152,ENSG00000198626,ENSG00000171227,ENSG00000167614,ENSG00000063127,ENSG00000164949,ENSG00000006283,ENSG00000240583,ENSG00000205542,ENSG00000175197,ENSG00000171132,ENSG00000163293,ENSG00000109738,ENSG00000154118,ENSG00000108179,ENSG00000184156,ENSG00000185760,ENSG00000184588,ENSG00000113504,ENSG00000049759,ENSG00000118523,ENSG00000026559…
GO:BP	regulation of cellular component biogenesis	GO:0044087	FALSE	9.1788e-05	4.03721	955	2080	146	21128	ENSG00000196611,ENSG00000149968,ENSG00000085741,ENSG00000104081,ENSG00000184564,ENSG00000174469,ENSG00000078018,ENSG00000168675,ENSG00000137834,ENSG00000106178,ENSG00000154928,ENSG00000099864,ENSG00000146122,ENSG00000176170,ENSG00000157168,ENSG00000076716,ENSG00000182580,ENSG00000103647,ENSG00000148180,ENSG00000176697,ENSG00000175928,ENSG00000146376,ENSG00000088756,ENSG00000136167,ENSG00000158164…
GO:BP	cell death	GO:0008219	FALSE	9.70508e-05	4.013	2113	2080	281	21128	ENSG00000162892,ENSG00000149968,ENSG00000141052,ENSG00000140379,ENSG00000085741,ENSG00000104081,ENSG00000123689,ENSG00000144476,ENSG00000108984,ENSG00000056558,ENSG00000182168,ENSG00000077522,ENSG00000120217,ENSG00000124212,ENSG00000198626,ENSG00000175592,ENSG00000137834,ENSG00000160712,ENSG00000154928,ENSG00000118503,ENSG00000159399,ENSG00000124766,ENSG00000006016,ENSG00000168404,ENSG00000164938…
GO:BP	positive regulation of MAPK cascade	GO:0043410	FALSE	0.000104492	3.98092	484	2080	86	21128	ENSG00000144476,ENSG00000181449,ENSG00000108984,ENSG00000056558,ENSG00000100311,ENSG00000135898,ENSG00000170498,ENSG00000160712,ENSG00000106178,ENSG00000134853,ENSG00000095752,ENSG00000176170,ENSG00000157168,ENSG00000026508,ENSG00000138623,ENSG00000034152,ENSG00000180354,ENSG00000136235,ENSG00000116717,ENSG00000092969,ENSG00000113578,ENSG00000138193,ENSG00000171132,ENSG00000169083,ENSG00000101265…
GO:BP	transmembrane receptor protein serine/threonine kinase signaling pathway	GO:0007178	FALSE	0.00012219	3.91296	375	2080	71	21128	ENSG00000171243,ENSG00000141052,ENSG00000123610,ENSG00000168675,ENSG00000137834,ENSG00000168542,ENSG00000134986,ENSG00000182175,ENSG00000105855,ENSG00000138336,ENSG00000110031,ENSG00000197415,ENSG00000144959,ENSG00000124813,ENSG00000120738,ENSG00000124225,ENSG00000092969,ENSG00000136999,ENSG00000142871,ENSG00000166147,ENSG00000150938,ENSG00000049323,ENSG00000168056,ENSG00000123384,ENSG00000188522…
GO:BP	regulation of phosphorylation	GO:0042325	FALSE	0.000136336	3.86539	1244	2080	180	21128	ENSG00000162892,ENSG00000141052,ENSG00000085741,ENSG00000184845,ENSG00000108984,ENSG00000100311,ENSG00000185483,ENSG00000168675,ENSG00000111859,ENSG00000137834,ENSG00000160712,ENSG00000154928,ENSG00000134853,ENSG00000095752,ENSG00000118503,ENSG00000071575,ENSG00000138675,ENSG00000116741,ENSG00000006016,ENSG00000176170,ENSG00000157168,ENSG00000182580,ENSG00000026508,ENSG00000176697,ENSG00000135549…
GO:BP	central nervous system development	GO:0007417	FALSE	0.000137527	3.86161	1085	2080	161	21128	ENSG00000128573,ENSG00000184845,ENSG00000144476,ENSG00000181449,ENSG00000182168,ENSG00000174469,ENSG00000185483,ENSG00000117152,ENSG00000078018,ENSG00000133083,ENSG00000110693,ENSG00000188322,ENSG00000145681,ENSG00000168542,ENSG00000154928,ENSG00000185630,ENSG00000111087,ENSG00000189184,ENSG00000150471,ENSG00000124766,ENSG00000116741,ENSG00000146122,ENSG00000176170,ENSG00000157168,ENSG00000182580…
GO:BP	regulation of nervous system development	GO:0051960	FALSE	0.000138593	3.85826	457	2080	82	21128	ENSG00000184564,ENSG00000078018,ENSG00000123095,ENSG00000154928,ENSG00000146122,ENSG00000182580,ENSG00000076356,ENSG00000162490,ENSG00000198910,ENSG00000176697,ENSG00000175928,ENSG00000138623,ENSG00000198959,ENSG00000132386,ENSG00000092421,ENSG00000158258,ENSG00000167680,ENSG00000170381,ENSG00000172819,ENSG00000105894,ENSG00000139182,ENSG00000126368,ENSG00000110492,ENSG00000100968,ENSG00000108947…
GO:BP	calcium-dependent cell-cell adhesion via plasma membrane cell adhesion molecules	GO:0016339	FALSE	0.000139795	3.85451	44	2080	18	21128	ENSG00000197479,ENSG00000113209,ENSG00000140937,ENSG00000166341,ENSG00000154162,ENSG00000120327,ENSG00000120324,ENSG00000107736,ENSG00000112852,ENSG00000113361,ENSG00000187372,ENSG00000177839,ENSG00000040731,ENSG00000113205,ENSG00000188404,ENSG00000113211,ENSG00000081138,ENSG00000081818
GO:BP	glomerulus development	GO:0032835	FALSE	0.00014701	3.83265	68	2080	23	21128	ENSG00000100311,ENSG00000160712,ENSG00000134853,ENSG00000166396,ENSG00000177464,ENSG00000240583,ENSG00000205213,ENSG00000120738,ENSG00000074181,ENSG00000138193,ENSG00000172037,ENSG00000182197,ENSG00000113721,ENSG00000114315,ENSG00000259207,ENSG00000184937,ENSG00000174059,ENSG00000081052,ENSG00000137573,ENSG00000196562,ENSG00000154188,ENSG00000151617,ENSG00000129654
GO:BP	embryonic morphogenesis	GO:0048598	FALSE	0.000150056	3.82375	618	2080	103	21128	ENSG00000085741,ENSG00000184564,ENSG00000181449,ENSG00000198626,ENSG00000134853,ENSG00000185630,ENSG00000182175,ENSG00000111087,ENSG00000124766,ENSG00000204262,ENSG00000139263,ENSG00000138166,ENSG00000130635,ENSG00000150893,ENSG00000124813,ENSG00000060718,ENSG00000185920,ENSG00000165617,ENSG00000092969,ENSG00000142871,ENSG00000169083,ENSG00000102996,ENSG00000166147,ENSG00000124145,ENSG00000172819…
GO:BP	regulation of chemotaxis	GO:0050920	FALSE	0.000158903	3.79887	224	2080	49	21128	ENSG00000145824,ENSG00000169429,ENSG00000123610,ENSG00000100311,ENSG00000111859,ENSG00000160712,ENSG00000134853,ENSG00000138623,ENSG00000205542,ENSG00000092421,ENSG00000020181,ENSG00000113578,ENSG00000136999,ENSG00000106366,ENSG00000167680,ENSG00000170381,ENSG00000104967,ENSG00000105976,ENSG00000183049,ENSG00000105894,ENSG00000120129,ENSG00000110492,ENSG00000129422,ENSG00000113721,ENSG00000108561…
GO:BP	epithelial cell differentiation	GO:0030855	FALSE	0.000159472	3.79732	713	2080	115	21128	ENSG00000171243,ENSG00000085741,ENSG00000184564,ENSG00000131737,ENSG00000186847,ENSG00000100311,ENSG00000213626,ENSG00000178573,ENSG00000154133,ENSG00000185022,ENSG00000128422,ENSG00000111087,ENSG00000124766,ENSG00000157168,ENSG00000177464,ENSG00000116990,ENSG00000185920,ENSG00000169083,ENSG00000106366,ENSG00000105976,ENSG00000172819,ENSG00000138771,ENSG00000172037,ENSG00000182197,ENSG00000156535…
GO:BP	response to lipopolysaccharide	GO:0032496	FALSE	0.000175016	3.75692	328	2080	64	21128	ENSG00000162892,ENSG00000169429,ENSG00000162711,ENSG00000120217,ENSG00000137834,ENSG00000118503,ENSG00000034152,ENSG00000114861,ENSG00000129038,ENSG00000171132,ENSG00000106366,ENSG00000104825,ENSG00000184588,ENSG00000130707,ENSG00000126368,ENSG00000154229,ENSG00000021826,ENSG00000109320,ENSG00000103257,ENSG00000006210,ENSG00000089250,ENSG00000130522,ENSG00000151014,ENSG00000162551,ENSG00000115008…
GO:BP	muscle tissue development	GO:0060537	FALSE	0.000184299	3.73448	408	2080	75	21128	ENSG00000141052,ENSG00000115461,ENSG00000077522,ENSG00000117152,ENSG00000110693,ENSG00000198626,ENSG00000185022,ENSG00000168542,ENSG00000154928,ENSG00000134853,ENSG00000111087,ENSG00000116741,ENSG00000157168,ENSG00000144821,ENSG00000006283,ENSG00000060718,ENSG00000185920,ENSG00000120738,ENSG00000162772,ENSG00000092969,ENSG00000114861,ENSG00000140416,ENSG00000164976,ENSG00000137193,ENSG00000048052…
GO:BP	growth	GO:0040007	FALSE	0.00018706	3.72802	933	2080	142	21128	ENSG00000141052,ENSG00000179772,ENSG00000085741,ENSG00000123610,ENSG00000184564,ENSG00000115461,ENSG00000181449,ENSG00000117152,ENSG00000078018,ENSG00000133083,ENSG00000168542,ENSG00000163661,ENSG00000128422,ENSG00000111087,ENSG00000111344,ENSG00000176406,ENSG00000116741,ENSG00000176170,ENSG00000157168,ENSG00000162490,ENSG00000198910,ENSG00000163453,ENSG00000176697,ENSG00000113070,ENSG00000138623…
GO:BP	cell adhesion mediated by integrin	GO:0033627	FALSE	0.000189953	3.72135	90	2080	27	21128	ENSG00000105855,ENSG00000122861,ENSG00000110031,ENSG00000092969,ENSG00000136999,ENSG00000106366,ENSG00000166147,ENSG00000091409,ENSG00000182197,ENSG00000084636,ENSG00000142627,ENSG00000135424,ENSG00000259207,ENSG00000169896,ENSG00000132470,ENSG00000137809,ENSG00000185499,ENSG00000090339,ENSG00000149781,ENSG00000138080,ENSG00000105851,ENSG00000113905,ENSG00000169750,ENSG00000050030,ENSG00000077943…
GO:BP	cell chemotaxis	GO:0060326	FALSE	0.000200957	3.6969	315	2080	62	21128	ENSG00000145824,ENSG00000169429,ENSG00000123610,ENSG00000144476,ENSG00000100311,ENSG00000111859,ENSG00000160712,ENSG00000106178,ENSG00000154928,ENSG00000134853,ENSG00000128512,ENSG00000113070,ENSG00000205542,ENSG00000131669,ENSG00000092969,ENSG00000113578,ENSG00000136999,ENSG00000106366,ENSG00000105976,ENSG00000183049,ENSG00000126524,ENSG00000105894,ENSG00000087245,ENSG00000120129,ENSG00000184588…
GO:BP	multi-organism reproductive process	GO:0044703	FALSE	0.000208158	3.68161	206	2080	46	21128	ENSG00000115461,ENSG00000175592,ENSG00000185022,ENSG00000105499,ENSG00000116741,ENSG00000163453,ENSG00000169083,ENSG00000105894,ENSG00000087245,ENSG00000084636,ENSG00000173638,ENSG00000067445,ENSG00000102316,ENSG00000077942,ENSG00000108561,ENSG00000197905,ENSG00000111371,ENSG00000204580,ENSG00000125740,ENSG00000087494,ENSG00000259207,ENSG00000099139,ENSG00000073756,ENSG00000132470,ENSG00000122707…
GO:BP	positive regulation of smooth muscle cell proliferation	GO:0048661	FALSE	0.000212839	3.67195	85	2080	26	21128	ENSG00000115461,ENSG00000100311,ENSG00000160712,ENSG00000113070,ENSG00000074181,ENSG00000114861,ENSG00000100292,ENSG00000087245,ENSG00000113721,ENSG00000006210,ENSG00000259207,ENSG00000178607,ENSG00000073756,ENSG00000066468,ENSG00000119508,ENSG00000170989,ENSG00000104415,ENSG00000068024,ENSG00000078401,ENSG00000154734,ENSG00000124882,ENSG00000102678,ENSG00000167711,ENSG00000136244,ENSG00000064989…
GO:BP	learning or memory	GO:0007611	FALSE	0.00022571	3.64645	274	2080	56	21128	ENSG00000184845,ENSG00000174469,ENSG00000111859,ENSG00000175592,ENSG00000198576,ENSG00000157680,ENSG00000176697,ENSG00000132386,ENSG00000154118,ENSG00000105894,ENSG00000110492,ENSG00000100968,ENSG00000126351,ENSG00000145632,ENSG00000137868,ENSG00000100433,ENSG00000073756,ENSG00000186297,ENSG00000102468,ENSG00000103034,ENSG00000124406,ENSG00000170345,ENSG00000064687,ENSG00000204060,ENSG00000136531…
GO:BP	muscle structure development	GO:0061061	FALSE	0.000240664	3.61859	663	2080	108	21128	ENSG00000171243,ENSG00000145824,ENSG00000141052,ENSG00000115461,ENSG00000100311,ENSG00000077522,ENSG00000117152,ENSG00000110693,ENSG00000198626,ENSG00000123095,ENSG00000185022,ENSG00000168542,ENSG00000154928,ENSG00000134853,ENSG00000124766,ENSG00000116741,ENSG00000131018,ENSG00000157168,ENSG00000144821,ENSG00000176697,ENSG00000113070,ENSG00000128591,ENSG00000060718,ENSG00000120738,ENSG00000175197…
GO:BP	defense response	GO:0006952	FALSE	0.000264008	3.57838	1791	2080	242	21128	ENSG00000149968,ENSG00000145824,ENSG00000169429,ENSG00000184845,ENSG00000123610,ENSG00000108984,ENSG00000069431,ENSG00000162711,ENSG00000124212,ENSG00000185745,ENSG00000175592,ENSG00000160712,ENSG00000106178,ENSG00000026751,ENSG00000163661,ENSG00000105499,ENSG00000118503,ENSG00000104856,ENSG00000163346,ENSG00000132274,ENSG00000168404,ENSG00000159403,ENSG00000176170,ENSG00000177464,ENSG00000026508…
GO:BP	response to stress	GO:0006950	FALSE	0.000269331	3.56971	3980	2080	482	21128	ENSG00000162892,ENSG00000149968,ENSG00000145824,ENSG00000141052,ENSG00000140379,ENSG00000169429,ENSG00000184845,ENSG00000123610,ENSG00000144476,ENSG00000181449,ENSG00000108984,ENSG00000069431,ENSG00000056558,ENSG00000100427,ENSG00000100311,ENSG00000162711,ENSG00000149212,ENSG00000178573,ENSG00000124212,ENSG00000147174,ENSG00000185745,ENSG00000198626,ENSG00000175592,ENSG00000137834,ENSG00000160712…
GO:BP	pattern specification process	GO:0007389	FALSE	0.000270826	3.56731	479	2080	84	21128	ENSG00000171243,ENSG00000085741,ENSG00000137834,ENSG00000123095,ENSG00000185630,ENSG00000111087,ENSG00000198576,ENSG00000146122,ENSG00000076356,ENSG00000185920,ENSG00000175197,ENSG00000113578,ENSG00000169083,ENSG00000122870,ENSG00000143126,ENSG00000172819,ENSG00000138771,ENSG00000182197,ENSG00000130702,ENSG00000166341,ENSG00000116455,ENSG00000074047,ENSG00000205336,ENSG00000114315,ENSG00000112175…
GO:BP	regulation of membrane potential	GO:0042391	FALSE	0.000282776	3.54856	427	2080	77	21128	ENSG00000184845,ENSG00000077522,ENSG00000117152,ENSG00000198626,ENSG00000173801,ENSG00000176406,ENSG00000154864,ENSG00000157680,ENSG00000117016,ENSG00000006283,ENSG00000109738,ENSG00000176171,ENSG00000145390,ENSG00000184156,ENSG00000049759,ENSG00000135750,ENSG00000100433,ENSG00000186297,ENSG00000007314,ENSG00000096696,ENSG00000165995,ENSG00000152208,ENSG00000101400,ENSG00000106089,ENSG00000177098…
GO:BP	multi-multicellular organism process	GO:0044706	FALSE	0.000345631	3.46139	216	2080	47	21128	ENSG00000115461,ENSG00000175592,ENSG00000185022,ENSG00000105499,ENSG00000116741,ENSG00000163453,ENSG00000169083,ENSG00000105894,ENSG00000087245,ENSG00000084636,ENSG00000173638,ENSG00000067445,ENSG00000102316,ENSG00000077942,ENSG00000108561,ENSG00000197905,ENSG00000111371,ENSG00000204580,ENSG00000125740,ENSG00000087494,ENSG00000259207,ENSG00000099139,ENSG00000073756,ENSG00000132470,ENSG00000122707…
GO:BP	homeostatic process	GO:0042592	FALSE	0.000354548	3.45032	1666	2080	227	21128	ENSG00000171864,ENSG00000120279,ENSG00000184845,ENSG00000123689,ENSG00000115461,ENSG00000108984,ENSG00000135898,ENSG00000149212,ENSG00000198626,ENSG00000023171,ENSG00000165046,ENSG00000168542,ENSG00000112769,ENSG00000118503,ENSG00000159399,ENSG00000124766,ENSG00000089472,ENSG00000185920,ENSG00000240583,ENSG00000205213,ENSG00000136997,ENSG00000120738,ENSG00000198959,ENSG00000109265,ENSG00000175197…
GO:BP	protein phosphorylation	GO:0006468	FALSE	0.000367569	3.43466	1571	2080	216	21128	ENSG00000162892,ENSG00000141052,ENSG00000085741,ENSG00000184845,ENSG00000108984,ENSG00000100311,ENSG00000185483,ENSG00000133083,ENSG00000168675,ENSG00000111859,ENSG00000188322,ENSG00000137834,ENSG00000160712,ENSG00000154928,ENSG00000134853,ENSG00000095752,ENSG00000118503,ENSG00000071575,ENSG00000138675,ENSG00000116741,ENSG00000006016,ENSG00000168404,ENSG00000176170,ENSG00000157168,ENSG00000182580…
GO:BP	female pregnancy	GO:0007565	FALSE	0.000460715	3.33657	185	2080	42	21128	ENSG00000115461,ENSG00000175592,ENSG00000116741,ENSG00000163453,ENSG00000169083,ENSG00000105894,ENSG00000087245,ENSG00000084636,ENSG00000173638,ENSG00000067445,ENSG00000102316,ENSG00000077942,ENSG00000108561,ENSG00000197905,ENSG00000111371,ENSG00000204580,ENSG00000125740,ENSG00000087494,ENSG00000259207,ENSG00000099139,ENSG00000073756,ENSG00000132470,ENSG00000122707,ENSG00000111348,ENSG00000119699…
GO:BP	transport	GO:0006810	FALSE	0.000461619	3.33572	4773	2080	564	21128	ENSG00000169429,ENSG00000184845,ENSG00000144476,ENSG00000108984,ENSG00000069431,ENSG00000146411,ENSG00000100427,ENSG00000100311,ENSG00000131242,ENSG00000077522,ENSG00000117152,ENSG00000078018,ENSG00000170498,ENSG00000137726,ENSG00000133083,ENSG00000120217,ENSG00000185745,ENSG00000198626,ENSG00000166922,ENSG00000023171,ENSG00000171227,ENSG00000164674,ENSG00000102003,ENSG00000167552,ENSG00000163297…
GO:BP	second-messenger-mediated signaling	GO:0019932	FALSE	0.000463502	3.33395	315	2080	61	21128	ENSG00000169429,ENSG00000144476,ENSG00000152402,ENSG00000198626,ENSG00000012124,ENSG00000176170,ENSG00000157168,ENSG00000071282,ENSG00000240583,ENSG00000138193,ENSG00000213722,ENSG00000086730,ENSG00000100968,ENSG00000142185,ENSG00000058668,ENSG00000121753,ENSG00000117602,ENSG00000089250,ENSG00000112414,ENSG00000181773,ENSG00000078549,ENSG00000172348,ENSG00000065361,ENSG00000138735,ENSG00000237693…
GO:BP	mesonephros development	GO:0001823	FALSE	0.000467273	3.33043	105	2080	29	21128	ENSG00000085741,ENSG00000137834,ENSG00000185630,ENSG00000006016,ENSG00000185920,ENSG00000205213,ENSG00000136997,ENSG00000113578,ENSG00000124145,ENSG00000130702,ENSG00000166341,ENSG00000179222,ENSG00000114315,ENSG00000066468,ENSG00000184937,ENSG00000105696,ENSG00000101665,ENSG00000115596,ENSG00000164619,ENSG00000147257,ENSG00000125618,ENSG00000162849,ENSG00000162552,ENSG00000251493,ENSG00000128713…
GO:BP	regulation of epithelial cell proliferation	GO:0050678	FALSE	0.000472315	3.32577	373	2080	69	21128	ENSG00000181449,ENSG00000100311,ENSG00000106178,ENSG00000118503,ENSG00000111087,ENSG00000124813,ENSG00000185920,ENSG00000136997,ENSG00000132386,ENSG00000071246,ENSG00000092969,ENSG00000113578,ENSG00000135439,ENSG00000100292,ENSG00000169083,ENSG00000105894,ENSG00000130702,ENSG00000156535,ENSG00000126368,ENSG00000110492,ENSG00000154229,ENSG00000141736,ENSG00000116455,ENSG00000179222,ENSG00000074047…
GO:BP	regulation of ERK1 and ERK2 cascade	GO:0070372	FALSE	0.000475094	3.32322	301	2080	59	21128	ENSG00000144476,ENSG00000100311,ENSG00000135898,ENSG00000106178,ENSG00000154928,ENSG00000134853,ENSG00000157168,ENSG00000026508,ENSG00000138623,ENSG00000162772,ENSG00000092421,ENSG00000180354,ENSG00000136235,ENSG00000113578,ENSG00000142871,ENSG00000154229,ENSG00000118523,ENSG00000142627,ENSG00000113721,ENSG00000141736,ENSG00000077942,ENSG00000169032,ENSG00000145431,ENSG00000006210,ENSG00000259207…
GO:BP	negative regulation of cell development	GO:0010721	FALSE	0.000480895	3.31795	273	2080	55	21128	ENSG00000123610,ENSG00000135898,ENSG00000078018,ENSG00000146122,ENSG00000162490,ENSG00000138623,ENSG00000136997,ENSG00000092421,ENSG00000167680,ENSG00000170381,ENSG00000166147,ENSG00000105894,ENSG00000126368,ENSG00000110492,ENSG00000100968,ENSG00000213694,ENSG00000108947,ENSG00000127870,ENSG00000141736,ENSG00000114315,ENSG00000087494,ENSG00000012171,ENSG00000040608,ENSG00000115008,ENSG00000163874…
GO:BP	regulation of transmembrane receptor protein serine/threonine kinase signaling pathway	GO:0090092	FALSE	0.000480895	3.31795	273	2080	55	21128	ENSG00000171243,ENSG00000141052,ENSG00000123610,ENSG00000168675,ENSG00000137834,ENSG00000134986,ENSG00000182175,ENSG00000138336,ENSG00000197415,ENSG00000124225,ENSG00000092969,ENSG00000136999,ENSG00000142871,ENSG00000166147,ENSG00000150938,ENSG00000049323,ENSG00000123384,ENSG00000144730,ENSG00000156535,ENSG00000114315,ENSG00000112175,ENSG00000106991,ENSG00000197496,ENSG00000090539,ENSG00000128045…
GO:BP	negative regulation of molecular function	GO:0044092	FALSE	0.000500499	3.3006	1115	2080	162	21128	ENSG00000141052,ENSG00000179772,ENSG00000100311,ENSG00000077522,ENSG00000078018,ENSG00000124212,ENSG00000185745,ENSG00000166922,ENSG00000163661,ENSG00000118503,ENSG00000182175,ENSG00000099864,ENSG00000166396,ENSG00000071575,ENSG00000157680,ENSG00000116741,ENSG00000146232,ENSG00000087074,ENSG00000026508,ENSG00000023445,ENSG00000011201,ENSG00000135549,ENSG00000164949,ENSG00000088756,ENSG00000166401…
GO:BP	positive regulation of cellular component biogenesis	GO:0044089	FALSE	0.000550108	3.25955	502	2080	86	21128	ENSG00000196611,ENSG00000149968,ENSG00000085741,ENSG00000104081,ENSG00000184564,ENSG00000174469,ENSG00000106178,ENSG00000154928,ENSG00000099864,ENSG00000157168,ENSG00000182580,ENSG00000176697,ENSG00000175928,ENSG00000136167,ENSG00000109265,ENSG00000158258,ENSG00000116299,ENSG00000140416,ENSG00000138193,ENSG00000171132,ENSG00000067798,ENSG00000124145,ENSG00000105976,ENSG00000178104,ENSG00000139182…
GO:BP	regulation of immune system process	GO:0002682	FALSE	0.000564778	3.24812	1493	2080	206	21128	ENSG00000145824,ENSG00000169429,ENSG00000123610,ENSG00000108984,ENSG00000135898,ENSG00000162711,ENSG00000120217,ENSG00000111859,ENSG00000160712,ENSG00000106178,ENSG00000168542,ENSG00000118503,ENSG00000110031,ENSG00000124766,ENSG00000012124,ENSG00000159403,ENSG00000176170,ENSG00000023445,ENSG00000138623,ENSG00000205213,ENSG00000136997,ENSG00000180354,ENSG00000131669,ENSG00000136235,ENSG00000092969…
GO:BP	regulation of endothelial cell migration	GO:0010594	FALSE	0.000570783	3.24353	167	2080	39	21128	ENSG00000100311,ENSG00000173801,ENSG00000034152,ENSG00000205542,ENSG00000132386,ENSG00000071246,ENSG00000020181,ENSG00000116717,ENSG00000113578,ENSG00000114861,ENSG00000100292,ENSG00000105976,ENSG00000105894,ENSG00000154229,ENSG00000048052,ENSG00000145632,ENSG00000142627,ENSG00000058668,ENSG00000126016,ENSG00000259207,ENSG00000150630,ENSG00000163874,ENSG00000073756,ENSG00000163638,ENSG00000117707…
GO:BP	head development	GO:0060322	FALSE	0.000589165	3.22976	844	2080	129	21128	ENSG00000128573,ENSG00000184845,ENSG00000181449,ENSG00000182168,ENSG00000174469,ENSG00000117152,ENSG00000133083,ENSG00000110693,ENSG00000188322,ENSG00000168542,ENSG00000154928,ENSG00000134853,ENSG00000185630,ENSG00000111087,ENSG00000189184,ENSG00000150471,ENSG00000116741,ENSG00000176170,ENSG00000157168,ENSG00000182580,ENSG00000076356,ENSG00000162490,ENSG00000138623,ENSG00000185920,ENSG00000240583…
GO:BP	inorganic cation transmembrane transport	GO:0098662	FALSE	0.000601678	3.22064	828	2080	127	21128	ENSG00000184845,ENSG00000069431,ENSG00000077522,ENSG00000117152,ENSG00000198626,ENSG00000171227,ENSG00000167614,ENSG00000063127,ENSG00000164949,ENSG00000006283,ENSG00000240583,ENSG00000205542,ENSG00000175197,ENSG00000171132,ENSG00000163293,ENSG00000154118,ENSG00000108179,ENSG00000184156,ENSG00000185760,ENSG00000184588,ENSG00000113504,ENSG00000049759,ENSG00000118523,ENSG00000026559,ENSG00000168003…
GO:BP	chondrocyte differentiation	GO:0002062	FALSE	0.000615787	3.21057	118	2080	31	21128	ENSG00000178573,ENSG00000110693,ENSG00000168542,ENSG00000134532,ENSG00000124813,ENSG00000060718,ENSG00000136999,ENSG00000104447,ENSG00000172819,ENSG00000168056,ENSG00000182197,ENSG00000110492,ENSG00000118523,ENSG00000104635,ENSG00000074047,ENSG00000087494,ENSG00000196739,ENSG00000162878,ENSG00000101665,ENSG00000169884,ENSG00000137573,ENSG00000104415,ENSG00000139219,ENSG00000136378,ENSG00000102678…
GO:BP	regulation of phosphorus metabolic process	GO:0051174	FALSE	0.000656895	3.1825	1401	2080	195	21128	ENSG00000162892,ENSG00000141052,ENSG00000085741,ENSG00000184845,ENSG00000108984,ENSG00000100311,ENSG00000185483,ENSG00000168675,ENSG00000111859,ENSG00000137834,ENSG00000160712,ENSG00000154928,ENSG00000134853,ENSG00000095752,ENSG00000118503,ENSG00000071575,ENSG00000138675,ENSG00000116741,ENSG00000006016,ENSG00000176170,ENSG00000157168,ENSG00000182580,ENSG00000087074,ENSG00000026508,ENSG00000176697…
GO:BP	immune system process	GO:0002376	FALSE	0.000681118	3.16678	2683	2080	339	21128	ENSG00000145824,ENSG00000169429,ENSG00000123610,ENSG00000162723,ENSG00000144476,ENSG00000108984,ENSG00000100311,ENSG00000135898,ENSG00000162711,ENSG00000120217,ENSG00000111859,ENSG00000185745,ENSG00000137834,ENSG00000160712,ENSG00000106178,ENSG00000168542,ENSG00000026751,ENSG00000154928,ENSG00000163661,ENSG00000095752,ENSG00000185630,ENSG00000118503,ENSG00000105855,ENSG00000104856,ENSG00000110031…
GO:BP	osteoblast differentiation	GO:0001649	FALSE	0.000728721	3.13744	228	2080	48	21128	ENSG00000085741,ENSG00000123610,ENSG00000115461,ENSG00000181449,ENSG00000108984,ENSG00000137834,ENSG00000160712,ENSG00000198732,ENSG00000111087,ENSG00000138623,ENSG00000124813,ENSG00000185920,ENSG00000205213,ENSG00000108821,ENSG00000142871,ENSG00000150938,ENSG00000101265,ENSG00000165732,ENSG00000132382,ENSG00000011028,ENSG00000177706,ENSG00000142627,ENSG00000107937,ENSG00000074047,ENSG00000087494…
GO:BP	positive regulation of supramolecular fiber organization	GO:1902905	FALSE	0.000738048	3.13192	175	2080	40	21128	ENSG00000085741,ENSG00000077522,ENSG00000106178,ENSG00000148180,ENSG00000109265,ENSG00000140416,ENSG00000171132,ENSG00000067798,ENSG00000124145,ENSG00000105976,ENSG00000178104,ENSG00000118523,ENSG00000172638,ENSG00000163171,ENSG00000128283,ENSG00000006210,ENSG00000140030,ENSG00000149798,ENSG00000196405,ENSG00000156232,ENSG00000119699,ENSG00000117707,ENSG00000079337,ENSG00000078401,ENSG00000112902…
GO:BP	bone remodeling	GO:0046849	FALSE	0.000753188	3.1231	90	2080	26	21128	ENSG00000135898,ENSG00000118503,ENSG00000205213,ENSG00000105894,ENSG00000168056,ENSG00000101265,ENSG00000182197,ENSG00000110492,ENSG00000154229,ENSG00000142627,ENSG00000072274,ENSG00000259207,ENSG00000086991,ENSG00000119699,ENSG00000170989,ENSG00000225190,ENSG00000169252,ENSG00000099617,ENSG00000170909,ENSG00000168918,ENSG00000004799,ENSG00000089041,ENSG00000197046,ENSG00000136244,ENSG00000182578…
GO:BP	gland development	GO:0048732	FALSE	0.000777928	3.10906	445	2080	78	21128	ENSG00000171243,ENSG00000085741,ENSG00000115461,ENSG00000181449,ENSG00000213626,ENSG00000134853,ENSG00000185630,ENSG00000118503,ENSG00000111087,ENSG00000159399,ENSG00000157168,ENSG00000182580,ENSG00000185920,ENSG00000198959,ENSG00000132386,ENSG00000092969,ENSG00000113578,ENSG00000135439,ENSG00000100292,ENSG00000169083,ENSG00000105976,ENSG00000172819,ENSG00000105894,ENSG00000087245,ENSG00000182197…
GO:BP	calcium ion transport	GO:0006816	FALSE	0.000818575	3.08694	438	2080	77	21128	ENSG00000184845,ENSG00000100311,ENSG00000117152,ENSG00000198626,ENSG00000171227,ENSG00000164949,ENSG00000006283,ENSG00000175197,ENSG00000171132,ENSG00000154118,ENSG00000184588,ENSG00000118523,ENSG00000168003,ENSG00000142185,ENSG00000113721,ENSG00000058668,ENSG00000114315,ENSG00000185989,ENSG00000006210,ENSG00000089250,ENSG00000259207,ENSG00000074370,ENSG00000106537,ENSG00000181104,ENSG00000073756…
GO:BP	regulation of hydrolase activity	GO:0051336	FALSE	0.000863759	3.06361	1007	2080	148	21128	ENSG00000085741,ENSG00000181449,ENSG00000135898,ENSG00000162711,ENSG00000117152,ENSG00000128805,ENSG00000111859,ENSG00000106178,ENSG00000134853,ENSG00000163661,ENSG00000182175,ENSG00000166396,ENSG00000163346,ENSG00000111344,ENSG00000157680,ENSG00000116741,ENSG00000182580,ENSG00000087074,ENSG00000076356,ENSG00000026508,ENSG00000023445,ENSG00000148180,ENSG00000011201,ENSG00000166401,ENSG00000240583…
GO:BP	response to BMP	GO:0071772	FALSE	0.00093332	3.02997	170	2080	39	21128	ENSG00000171243,ENSG00000123610,ENSG00000137834,ENSG00000182175,ENSG00000124813,ENSG00000120738,ENSG00000092969,ENSG00000142871,ENSG00000166147,ENSG00000150938,ENSG00000188522,ENSG00000182197,ENSG00000174136,ENSG00000114315,ENSG00000112175,ENSG00000106991,ENSG00000090539,ENSG00000119699,ENSG00000101665,ENSG00000137573,ENSG00000166033,ENSG00000146197,ENSG00000170801,ENSG00000139219,ENSG00000164619…
GO:BP	cellular response to BMP stimulus	GO:0071773	FALSE	0.00093332	3.02997	170	2080	39	21128	ENSG00000171243,ENSG00000123610,ENSG00000137834,ENSG00000182175,ENSG00000124813,ENSG00000120738,ENSG00000092969,ENSG00000142871,ENSG00000166147,ENSG00000150938,ENSG00000188522,ENSG00000182197,ENSG00000174136,ENSG00000114315,ENSG00000112175,ENSG00000106991,ENSG00000090539,ENSG00000119699,ENSG00000101665,ENSG00000137573,ENSG00000166033,ENSG00000146197,ENSG00000170801,ENSG00000139219,ENSG00000164619…
GO:BP	regulation of phosphate metabolic process	GO:0019220	FALSE	0.000965867	3.01508	1400	2080	194	21128	ENSG00000162892,ENSG00000141052,ENSG00000085741,ENSG00000184845,ENSG00000108984,ENSG00000100311,ENSG00000185483,ENSG00000168675,ENSG00000111859,ENSG00000137834,ENSG00000160712,ENSG00000154928,ENSG00000134853,ENSG00000095752,ENSG00000118503,ENSG00000071575,ENSG00000138675,ENSG00000116741,ENSG00000006016,ENSG00000176170,ENSG00000157168,ENSG00000182580,ENSG00000087074,ENSG00000026508,ENSG00000176697…
GO:BP	bone development	GO:0060348	FALSE	0.000976419	3.01036	237	2080	49	21128	ENSG00000108984,ENSG00000168542,ENSG00000197467,ENSG00000124813,ENSG00000198959,ENSG00000108821,ENSG00000114861,ENSG00000166147,ENSG00000172819,ENSG00000126524,ENSG00000168056,ENSG00000182197,ENSG00000177706,ENSG00000111252,ENSG00000166341,ENSG00000053254,ENSG00000164050,ENSG00000145431,ENSG00000106991,ENSG00000196739,ENSG00000162551,ENSG00000169231,ENSG00000185269,ENSG00000147408,ENSG00000143995…
GO:BP	collagen fibril organization	GO:0030199	FALSE	0.000979183	3.00914	64	2080	21	21128	ENSG00000168542,ENSG00000138131,ENSG00000204262,ENSG00000130635,ENSG00000197467,ENSG00000060718,ENSG00000108821,ENSG00000092969,ENSG00000129038,ENSG00000182197,ENSG00000172638,ENSG00000139329,ENSG00000187955,ENSG00000087116,ENSG00000139219,ENSG00000136378,ENSG00000167711,ENSG00000198756,ENSG00000138316,ENSG00000138080,ENSG00000038295
GO:BP	establishment of localization	GO:0051234	FALSE	0.000985195	3.00648	4933	2080	578	21128	ENSG00000169429,ENSG00000188487,ENSG00000184845,ENSG00000144476,ENSG00000108984,ENSG00000069431,ENSG00000146411,ENSG00000100427,ENSG00000100311,ENSG00000131242,ENSG00000077522,ENSG00000117152,ENSG00000078018,ENSG00000170498,ENSG00000137726,ENSG00000133083,ENSG00000120217,ENSG00000184489,ENSG00000185745,ENSG00000198626,ENSG00000166922,ENSG00000023171,ENSG00000171227,ENSG00000164674,ENSG00000102003…
GO:BP	wound healing	GO:0042060	FALSE	0.000986759	3.00579	440	2080	77	21128	ENSG00000162892,ENSG00000100311,ENSG00000168542,ENSG00000134853,ENSG00000118503,ENSG00000122861,ENSG00000157680,ENSG00000157168,ENSG00000177464,ENSG00000026508,ENSG00000130635,ENSG00000113070,ENSG00000240583,ENSG00000011422,ENSG00000108821,ENSG00000092969,ENSG00000113578,ENSG00000140416,ENSG00000171132,ENSG00000135636,ENSG00000142871,ENSG00000100292,ENSG00000149131,ENSG00000106366,ENSG00000124145…
GO:BP	cardiac muscle tissue development	GO:0048738	FALSE	0.00106777	2.97152	224	2080	47	21128	ENSG00000141052,ENSG00000077522,ENSG00000117152,ENSG00000110693,ENSG00000198626,ENSG00000134853,ENSG00000111087,ENSG00000116741,ENSG00000157168,ENSG00000006283,ENSG00000060718,ENSG00000092969,ENSG00000114861,ENSG00000140416,ENSG00000137193,ENSG00000113721,ENSG00000112175,ENSG00000106991,ENSG00000155760,ENSG00000103034,ENSG00000096696,ENSG00000114854,ENSG00000066468,ENSG00000184937,ENSG00000086991…
GO:BP	negative regulation of blood vessel morphogenesis	GO:2000181	FALSE	0.0010789	2.96702	103	2080	28	21128	ENSG00000177464,ENSG00000132386,ENSG00000071246,ENSG00000092421,ENSG00000116717,ENSG00000092969,ENSG00000106366,ENSG00000170381,ENSG00000145632,ENSG00000142627,ENSG00000058668,ENSG00000126016,ENSG00000121753,ENSG00000012779,ENSG00000066056,ENSG00000163638,ENSG00000137573,ENSG00000127528,ENSG00000154734,ENSG00000113296,ENSG00000102760,ENSG00000138080,ENSG00000196189,ENSG00000162552,ENSG00000113905…
GO:BP	positive regulation of cell death	GO:0010942	FALSE	0.00110963	2.95482	588	2080	96	21128	ENSG00000149968,ENSG00000085741,ENSG00000104081,ENSG00000123689,ENSG00000108984,ENSG00000182168,ENSG00000120217,ENSG00000124212,ENSG00000175592,ENSG00000124766,ENSG00000164938,ENSG00000148180,ENSG00000136997,ENSG00000120738,ENSG00000198959,ENSG00000175197,ENSG00000162772,ENSG00000116717,ENSG00000092969,ENSG00000114861,ENSG00000142871,ENSG00000100292,ENSG00000140961,ENSG00000176171,ENSG00000172819…
GO:BP	developmental growth involved in morphogenesis	GO:0060560	FALSE	0.0011139	2.95315	238	2080	49	21128	ENSG00000085741,ENSG00000078018,ENSG00000133083,ENSG00000111344,ENSG00000176406,ENSG00000162490,ENSG00000198910,ENSG00000176697,ENSG00000138623,ENSG00000092421,ENSG00000113578,ENSG00000167680,ENSG00000170381,ENSG00000172819,ENSG00000172037,ENSG00000182197,ENSG00000049759,ENSG00000127870,ENSG00000179242,ENSG00000204580,ENSG00000012171,ENSG00000040608,ENSG00000066468,ENSG00000105605,ENSG00000170989…
GO:BP	regionalization	GO:0003002	FALSE	0.00114036	2.94296	434	2080	76	21128	ENSG00000171243,ENSG00000085741,ENSG00000137834,ENSG00000123095,ENSG00000185630,ENSG00000111087,ENSG00000198576,ENSG00000146122,ENSG00000076356,ENSG00000185920,ENSG00000175197,ENSG00000113578,ENSG00000169083,ENSG00000122870,ENSG00000143126,ENSG00000172819,ENSG00000182197,ENSG00000130702,ENSG00000074047,ENSG00000205336,ENSG00000114315,ENSG00000106991,ENSG00000099139,ENSG00000169896,ENSG00000090539…
GO:BP	muscle tissue morphogenesis	GO:0060415	FALSE	0.00121686	2.91476	70	2080	22	21128	ENSG00000198626,ENSG00000168542,ENSG00000157168,ENSG00000060718,ENSG00000092969,ENSG00000140416,ENSG00000172638,ENSG00000106991,ENSG00000180340,ENSG00000096696,ENSG00000114854,ENSG00000066468,ENSG00000170989,ENSG00000101665,ENSG00000117707,ENSG00000101306,ENSG00000151617,ENSG00000159251,ENSG00000155657,ENSG00000118194,ENSG00000197616,ENSG00000163092
GO:BP	regulation of programmed cell death	GO:0043067	FALSE	0.00123751	2.90745	1483	2080	203	21128	ENSG00000141052,ENSG00000140379,ENSG00000085741,ENSG00000104081,ENSG00000123689,ENSG00000144476,ENSG00000108984,ENSG00000056558,ENSG00000182168,ENSG00000077522,ENSG00000120217,ENSG00000124212,ENSG00000175592,ENSG00000137834,ENSG00000118503,ENSG00000124766,ENSG00000006016,ENSG00000164938,ENSG00000176170,ENSG00000157168,ENSG00000026508,ENSG00000023445,ENSG00000162490,ENSG00000148180,ENSG00000176697…
GO:BP	negative regulation of cytokine production	GO:0001818	FALSE	0.00127597	2.89416	281	2080	55	21128	ENSG00000085741,ENSG00000120217,ENSG00000118503,ENSG00000104856,ENSG00000071575,ENSG00000205213,ENSG00000205542,ENSG00000175197,ENSG00000136235,ENSG00000092969,ENSG00000100292,ENSG00000067798,ENSG00000083799,ENSG00000048052,ENSG00000142627,ENSG00000077942,ENSG00000109320,ENSG00000108561,ENSG00000006210,ENSG00000165795,ENSG00000197496,ENSG00000163874,ENSG00000110944,ENSG00000134242,ENSG00000197646…
GO:BP	adenylate cyclase-modulating G protein-coupled receptor signaling pathway	GO:0007188	TRUE	0.00128359	2.89157	246	2080	50	21128	ENSG00000184845,ENSG00000099864,ENSG00000176406,ENSG00000150471,ENSG00000116741,ENSG00000177464,ENSG00000105290,ENSG00000184588,ENSG00000213694,ENSG00000154229,ENSG00000058668,ENSG00000166073,ENSG00000205336,ENSG00000121753,ENSG00000128266,ENSG00000087494,ENSG00000259207,ENSG00000112414,ENSG00000162618,ENSG00000140030,ENSG00000181773,ENSG00000078549,ENSG00000176136,ENSG00000170989,ENSG00000069122…
GO:BP	response to cytokine	GO:0034097	FALSE	0.00130634	2.88394	914	2080	136	21128	ENSG00000162892,ENSG00000169429,ENSG00000144476,ENSG00000056558,ENSG00000100311,ENSG00000120217,ENSG00000124212,ENSG00000184489,ENSG00000185745,ENSG00000175592,ENSG00000160712,ENSG00000106178,ENSG00000168542,ENSG00000118503,ENSG00000104856,ENSG00000159399,ENSG00000006016,ENSG00000176170,ENSG00000026508,ENSG00000023445,ENSG00000148180,ENSG00000120738,ENSG00000205542,ENSG00000108821,ENSG00000114861…
GO:BP	negative regulation of vasculature development	GO:1901343	FALSE	0.00133897	2.87323	104	2080	28	21128	ENSG00000177464,ENSG00000132386,ENSG00000071246,ENSG00000092421,ENSG00000116717,ENSG00000092969,ENSG00000106366,ENSG00000170381,ENSG00000145632,ENSG00000142627,ENSG00000058668,ENSG00000126016,ENSG00000121753,ENSG00000012779,ENSG00000066056,ENSG00000163638,ENSG00000137573,ENSG00000127528,ENSG00000154734,ENSG00000113296,ENSG00000102760,ENSG00000138080,ENSG00000196189,ENSG00000162552,ENSG00000113905…
GO:BP	transport across blood-brain barrier	GO:0150104	FALSE	0.00141123	2.8504	87	2080	25	21128	ENSG00000069431,ENSG00000164638,ENSG00000108846,ENSG00000085563,ENSG00000123384,ENSG00000003989,ENSG00000173638,ENSG00000058668,ENSG00000164687,ENSG00000105281,ENSG00000103257,ENSG00000072274,ENSG00000111371,ENSG00000074370,ENSG00000197496,ENSG00000124406,ENSG00000175003,ENSG00000118777,ENSG00000171105,ENSG00000118596,ENSG00000188338,ENSG00000023839,ENSG00000165349,ENSG00000129244,ENSG00000106688
GO:BP	vascular transport	GO:0010232	FALSE	0.00141123	2.8504	87	2080	25	21128	ENSG00000069431,ENSG00000164638,ENSG00000108846,ENSG00000085563,ENSG00000123384,ENSG00000003989,ENSG00000173638,ENSG00000058668,ENSG00000164687,ENSG00000105281,ENSG00000103257,ENSG00000072274,ENSG00000111371,ENSG00000074370,ENSG00000197496,ENSG00000124406,ENSG00000175003,ENSG00000118777,ENSG00000171105,ENSG00000118596,ENSG00000188338,ENSG00000023839,ENSG00000165349,ENSG00000129244,ENSG00000106688
GO:BP	regulation of muscle system process	GO:0090257	FALSE	0.00142537	2.84607	233	2080	48	21128	ENSG00000141052,ENSG00000115461,ENSG00000117152,ENSG00000198626,ENSG00000173801,ENSG00000116741,ENSG00000176170,ENSG00000071282,ENSG00000128512,ENSG00000114861,ENSG00000140416,ENSG00000138193,ENSG00000184588,ENSG00000154229,ENSG00000118523,ENSG00000058668,ENSG00000089250,ENSG00000181104,ENSG00000156804,ENSG00000163874,ENSG00000073756,ENSG00000007314,ENSG00000096696,ENSG00000114854,ENSG00000111262…
GO:BP	regulation of axonogenesis	GO:0050770	FALSE	0.00148955	2.82694	160	2080	37	21128	ENSG00000078018,ENSG00000182580,ENSG00000076356,ENSG00000162490,ENSG00000198910,ENSG00000176697,ENSG00000138623,ENSG00000092421,ENSG00000167680,ENSG00000170381,ENSG00000108947,ENSG00000127870,ENSG00000146426,ENSG00000164050,ENSG00000169032,ENSG00000179242,ENSG00000012171,ENSG00000040608,ENSG00000136040,ENSG00000187688,ENSG00000187323,ENSG00000143434,ENSG00000010319,ENSG00000112902,ENSG00000077264…
GO:BP	regulation of protein phosphorylation	GO:0001932	FALSE	0.00153475	2.81396	1101	2080	158	21128	ENSG00000162892,ENSG00000141052,ENSG00000085741,ENSG00000184845,ENSG00000108984,ENSG00000100311,ENSG00000168675,ENSG00000111859,ENSG00000137834,ENSG00000160712,ENSG00000095752,ENSG00000118503,ENSG00000071575,ENSG00000138675,ENSG00000116741,ENSG00000006016,ENSG00000176170,ENSG00000157168,ENSG00000026508,ENSG00000176697,ENSG00000135549,ENSG00000113070,ENSG00000138623,ENSG00000034152,ENSG00000120738…
GO:BP	transforming growth factor beta production	GO:0071604	FALSE	0.0016405	2.78502	41	2080	16	21128	ENSG00000085741,ENSG00000168542,ENSG00000105855,ENSG00000166396,ENSG00000092969,ENSG00000049323,ENSG00000077942,ENSG00000006210,ENSG00000139329,ENSG00000073756,ENSG00000174059,ENSG00000091972,ENSG00000167711,ENSG00000143184,ENSG00000183668,ENSG00000115221
GO:BP	embryonic organ development	GO:0048568	FALSE	0.00166955	2.7774	461	2080	79	21128	ENSG00000169429,ENSG00000085741,ENSG00000184564,ENSG00000100311,ENSG00000198626,ENSG00000134853,ENSG00000185630,ENSG00000111087,ENSG00000139263,ENSG00000197467,ENSG00000124813,ENSG00000060718,ENSG00000185920,ENSG00000071246,ENSG00000092969,ENSG00000142871,ENSG00000175899,ENSG00000166147,ENSG00000172819,ENSG00000184557,ENSG00000074219,ENSG00000111252,ENSG00000142627,ENSG00000117122,ENSG00000117597…
GO:BP	morphogenesis of a branching epithelium	GO:0061138	FALSE	0.00170939	2.76716	187	2080	41	21128	ENSG00000185630,ENSG00000185920,ENSG00000205213,ENSG00000136997,ENSG00000198959,ENSG00000113578,ENSG00000169083,ENSG00000170381,ENSG00000105976,ENSG00000184557,ENSG00000182197,ENSG00000130702,ENSG00000110492,ENSG00000100968,ENSG00000142627,ENSG00000166341,ENSG00000179222,ENSG00000074047,ENSG00000204580,ENSG00000106991,ENSG00000170927,ENSG00000066056,ENSG00000066468,ENSG00000184937,ENSG00000105696…
GO:BP	multicellular organismal homeostasis	GO:0048871	FALSE	0.00171487	2.76577	754	2080	116	21128	ENSG00000120279,ENSG00000184845,ENSG00000123689,ENSG00000108984,ENSG00000135898,ENSG00000168542,ENSG00000112769,ENSG00000118503,ENSG00000124766,ENSG00000240583,ENSG00000205213,ENSG00000120738,ENSG00000109265,ENSG00000175197,ENSG00000121005,ENSG00000136999,ENSG00000100292,ENSG00000145220,ENSG00000104967,ENSG00000168056,ENSG00000101265,ENSG00000184588,ENSG00000182197,ENSG00000153094,ENSG00000126368…
GO:BP	positive regulation of cytoskeleton organization	GO:0051495	FALSE	0.00179809	2.74519	194	2080	42	21128	ENSG00000085741,ENSG00000077522,ENSG00000106178,ENSG00000148180,ENSG00000109265,ENSG00000140416,ENSG00000171132,ENSG00000067798,ENSG00000124145,ENSG00000105976,ENSG00000178104,ENSG00000118523,ENSG00000163171,ENSG00000143256,ENSG00000128283,ENSG00000006210,ENSG00000140030,ENSG00000149798,ENSG00000196405,ENSG00000156232,ENSG00000119699,ENSG00000180353,ENSG00000117707,ENSG00000079337,ENSG00000078401…
GO:BP	regulation of canonical Wnt signaling pathway	GO:0060828	FALSE	0.00187529	2.72693	249	2080	50	21128	ENSG00000171243,ENSG00000085741,ENSG00000181449,ENSG00000111087,ENSG00000173801,ENSG00000124766,ENSG00000146122,ENSG00000162490,ENSG00000205213,ENSG00000120738,ENSG00000175197,ENSG00000020181,ENSG00000108821,ENSG00000165617,ENSG00000187123,ENSG00000122870,ENSG00000139174,ENSG00000110492,ENSG00000083799,ENSG00000058091,ENSG00000109320,ENSG00000171444,ENSG00000155760,ENSG00000183762,ENSG00000205269…
GO:BP	cardiac chamber development	GO:0003205	FALSE	0.00190513	2.72008	168	2080	38	21128	ENSG00000141052,ENSG00000085741,ENSG00000198626,ENSG00000137834,ENSG00000124766,ENSG00000157168,ENSG00000109472,ENSG00000060718,ENSG00000092969,ENSG00000140416,ENSG00000142871,ENSG00000049192,ENSG00000114315,ENSG00000112175,ENSG00000112414,ENSG00000106991,ENSG00000099139,ENSG00000137868,ENSG00000180340,ENSG00000096696,ENSG00000114854,ENSG00000066468,ENSG00000101665,ENSG00000117707,ENSG00000105877…
GO:BP	ureteric bud development	GO:0001657	FALSE	0.00199323	2.70044	100	2080	27	21128	ENSG00000085741,ENSG00000137834,ENSG00000185630,ENSG00000006016,ENSG00000185920,ENSG00000205213,ENSG00000136997,ENSG00000113578,ENSG00000124145,ENSG00000130702,ENSG00000166341,ENSG00000179222,ENSG00000114315,ENSG00000066468,ENSG00000184937,ENSG00000105696,ENSG00000101665,ENSG00000115596,ENSG00000164619,ENSG00000147257,ENSG00000125618,ENSG00000162849,ENSG00000162552,ENSG00000251493,ENSG00000128713…
GO:BP	positive regulation of kinase activity	GO:0033674	FALSE	0.00202673	2.69321	494	2080	83	21128	ENSG00000085741,ENSG00000108984,ENSG00000100311,ENSG00000185483,ENSG00000111859,ENSG00000160712,ENSG00000154928,ENSG00000134853,ENSG00000157168,ENSG00000182580,ENSG00000026508,ENSG00000113070,ENSG00000034152,ENSG00000120738,ENSG00000092969,ENSG00000113578,ENSG00000135439,ENSG00000142871,ENSG00000124145,ENSG00000105976,ENSG00000101265,ENSG00000142627,ENSG00000113721,ENSG00000141736,ENSG00000058668…
GO:BP	ovulation cycle	GO:0042698	TRUE	0.00209153	2.67954	72	2080	22	21128	ENSG00000123610,ENSG00000108984,ENSG00000170498,ENSG00000134853,ENSG00000163661,ENSG00000120738,ENSG00000132386,ENSG00000092969,ENSG00000175899,ENSG00000105894,ENSG00000087245,ENSG00000110492,ENSG00000142185,ENSG00000123342,ENSG00000174804,ENSG00000119699,ENSG00000154734,ENSG00000124882,ENSG00000082556,ENSG00000164867,ENSG00000125510,ENSG00000148935
GO:BP	small GTPase mediated signal transduction	GO:0007264	FALSE	0.00215281	2.667	518	2080	86	21128	ENSG00000139679,ENSG00000135898,ENSG00000128805,ENSG00000168542,ENSG00000111344,ENSG00000157680,ENSG00000120278,ENSG00000157168,ENSG00000177464,ENSG00000153404,ENSG00000146376,ENSG00000128512,ENSG00000088756,ENSG00000198959,ENSG00000092969,ENSG00000138193,ENSG00000100292,ENSG00000105976,ENSG00000135905,ENSG00000107554,ENSG00000115963,ENSG00000145632,ENSG00000146426,ENSG00000163171,ENSG00000164741…
GO:BP	branching morphogenesis of an epithelial tube	GO:0048754	FALSE	0.00221494	2.65464	156	2080	36	21128	ENSG00000185630,ENSG00000185920,ENSG00000205213,ENSG00000136997,ENSG00000113578,ENSG00000169083,ENSG00000170381,ENSG00000105976,ENSG00000182197,ENSG00000130702,ENSG00000110492,ENSG00000100968,ENSG00000142627,ENSG00000166341,ENSG00000179222,ENSG00000074047,ENSG00000204580,ENSG00000106991,ENSG00000170927,ENSG00000066056,ENSG00000066468,ENSG00000184937,ENSG00000105696,ENSG00000164161,ENSG00000078401…
GO:BP	mesonephric tubule development	GO:0072164	FALSE	0.00246764	2.60772	101	2080	27	21128	ENSG00000085741,ENSG00000137834,ENSG00000185630,ENSG00000006016,ENSG00000185920,ENSG00000205213,ENSG00000136997,ENSG00000113578,ENSG00000124145,ENSG00000130702,ENSG00000166341,ENSG00000179222,ENSG00000114315,ENSG00000066468,ENSG00000184937,ENSG00000105696,ENSG00000101665,ENSG00000115596,ENSG00000164619,ENSG00000147257,ENSG00000125618,ENSG00000162849,ENSG00000162552,ENSG00000251493,ENSG00000128713…
GO:BP	mesonephric epithelium development	GO:0072163	FALSE	0.00246764	2.60772	101	2080	27	21128	ENSG00000085741,ENSG00000137834,ENSG00000185630,ENSG00000006016,ENSG00000185920,ENSG00000205213,ENSG00000136997,ENSG00000113578,ENSG00000124145,ENSG00000130702,ENSG00000166341,ENSG00000179222,ENSG00000114315,ENSG00000066468,ENSG00000184937,ENSG00000105696,ENSG00000101665,ENSG00000115596,ENSG00000164619,ENSG00000147257,ENSG00000125618,ENSG00000162849,ENSG00000162552,ENSG00000251493,ENSG00000128713…
GO:BP	regulation of apoptotic process	GO:0042981	FALSE	0.00247721	2.60604	1454	2080	198	21128	ENSG00000141052,ENSG00000140379,ENSG00000085741,ENSG00000104081,ENSG00000123689,ENSG00000144476,ENSG00000108984,ENSG00000056558,ENSG00000182168,ENSG00000077522,ENSG00000120217,ENSG00000124212,ENSG00000175592,ENSG00000137834,ENSG00000118503,ENSG00000124766,ENSG00000006016,ENSG00000164938,ENSG00000176170,ENSG00000157168,ENSG00000026508,ENSG00000023445,ENSG00000162490,ENSG00000148180,ENSG00000176697…
GO:BP	regulation of protein polymerization	GO:0032271	FALSE	0.00248309	2.60501	203	2080	43	21128	ENSG00000078018,ENSG00000106178,ENSG00000146122,ENSG00000148180,ENSG00000146376,ENSG00000088756,ENSG00000158164,ENSG00000109265,ENSG00000205542,ENSG00000171132,ENSG00000067798,ENSG00000105976,ENSG00000178104,ENSG00000148700,ENSG00000163171,ENSG00000103187,ENSG00000128283,ENSG00000171368,ENSG00000149798,ENSG00000196405,ENSG00000132854,ENSG00000137877,ENSG00000136842,ENSG00000180353,ENSG00000077264…
GO:BP	negative regulation of cell adhesion	GO:0007162	FALSE	0.00255826	2.59206	287	2080	55	21128	ENSG00000120217,ENSG00000110031,ENSG00000076356,ENSG00000103647,ENSG00000092421,ENSG00000108821,ENSG00000136235,ENSG00000106366,ENSG00000170381,ENSG00000124145,ENSG00000087245,ENSG00000120129,ENSG00000130707,ENSG00000110492,ENSG00000111252,ENSG00000110880,ENSG00000164741,ENSG00000141736,ENSG00000107937,ENSG00000164050,ENSG00000077942,ENSG00000006210,ENSG00000155760,ENSG00000163874,ENSG00000185338…
GO:BP	cognition	GO:0050890	FALSE	0.00258532	2.58749	316	2080	59	21128	ENSG00000184845,ENSG00000174469,ENSG00000111859,ENSG00000175592,ENSG00000198576,ENSG00000157680,ENSG00000176697,ENSG00000132386,ENSG00000154118,ENSG00000105894,ENSG00000128268,ENSG00000110492,ENSG00000100968,ENSG00000126351,ENSG00000145632,ENSG00000137868,ENSG00000100433,ENSG00000073756,ENSG00000186297,ENSG00000102468,ENSG00000103034,ENSG00000124406,ENSG00000170345,ENSG00000064687,ENSG00000204060…
GO:BP	developmental cell growth	GO:0048588	FALSE	0.00266128	2.57491	224	2080	46	21128	ENSG00000117152,ENSG00000078018,ENSG00000133083,ENSG00000111344,ENSG00000176406,ENSG00000116741,ENSG00000162490,ENSG00000198910,ENSG00000176697,ENSG00000138623,ENSG00000092421,ENSG00000114861,ENSG00000167680,ENSG00000170381,ENSG00000172819,ENSG00000172037,ENSG00000182197,ENSG00000049759,ENSG00000127870,ENSG00000179242,ENSG00000204580,ENSG00000012171,ENSG00000040608,ENSG00000105605,ENSG00000101665…
GO:BP	positive regulation of cell projection organization	GO:0031346	FALSE	0.00266381	2.5745	353	2080	64	21128	ENSG00000185483,ENSG00000111859,ENSG00000099864,ENSG00000116741,ENSG00000076356,ENSG00000198910,ENSG00000176697,ENSG00000138623,ENSG00000171617,ENSG00000132386,ENSG00000138193,ENSG00000183049,ENSG00000105894,ENSG00000091409,ENSG00000110492,ENSG00000113657,ENSG00000110880,ENSG00000110047,ENSG00000146426,ENSG00000163171,ENSG00000164050,ENSG00000128283,ENSG00000169032,ENSG00000179242,ENSG00000006210…
GO:BP	behavior	GO:0007610	FALSE	0.00281247	2.55091	640	2080	101	21128	ENSG00000184845,ENSG00000184564,ENSG00000174469,ENSG00000111859,ENSG00000175592,ENSG00000198576,ENSG00000157680,ENSG00000157168,ENSG00000176697,ENSG00000120738,ENSG00000132386,ENSG00000171132,ENSG00000128564,ENSG00000109738,ENSG00000154118,ENSG00000105894,ENSG00000182197,ENSG00000126368,ENSG00000184702,ENSG00000110492,ENSG00000100968,ENSG00000126351,ENSG00000108947,ENSG00000145632,ENSG00000141458…
GO:BP	regulation of actin filament length	GO:0030832	FALSE	0.00282595	2.54884	164	2080	37	21128	ENSG00000077522,ENSG00000106178,ENSG00000146122,ENSG00000148180,ENSG00000146376,ENSG00000088756,ENSG00000158164,ENSG00000109265,ENSG00000205542,ENSG00000171132,ENSG00000050405,ENSG00000148700,ENSG00000163171,ENSG00000103187,ENSG00000128283,ENSG00000149798,ENSG00000196405,ENSG00000132854,ENSG00000137877,ENSG00000136842,ENSG00000180353,ENSG00000112902,ENSG00000095777,ENSG00000077264,ENSG00000006606…
GO:BP	response to biotic stimulus	GO:0009607	FALSE	0.00297023	2.52721	1598	2080	214	21128	ENSG00000162892,ENSG00000145824,ENSG00000169429,ENSG00000108984,ENSG00000069431,ENSG00000162711,ENSG00000133083,ENSG00000120217,ENSG00000185745,ENSG00000175592,ENSG00000137834,ENSG00000160712,ENSG00000106178,ENSG00000026751,ENSG00000163661,ENSG00000118503,ENSG00000105855,ENSG00000104856,ENSG00000125355,ENSG00000132274,ENSG00000168404,ENSG00000159403,ENSG00000023445,ENSG00000148180,ENSG00000143341…
GO:BP	digestive system development	GO:0055123	FALSE	0.0029855	2.52498	145	2080	34	21128	ENSG00000141052,ENSG00000169429,ENSG00000085741,ENSG00000168542,ENSG00000134853,ENSG00000111087,ENSG00000182580,ENSG00000205213,ENSG00000165617,ENSG00000092969,ENSG00000182197,ENSG00000130707,ENSG00000166341,ENSG00000021826,ENSG00000074047,ENSG00000145431,ENSG00000114315,ENSG00000099139,ENSG00000137868,ENSG00000162878,ENSG00000066468,ENSG00000119699,ENSG00000140465,ENSG00000141519,ENSG00000171105…
GO:BP	negative regulation of angiogenesis	GO:0016525	FALSE	0.00304414	2.51653	102	2080	27	21128	ENSG00000177464,ENSG00000132386,ENSG00000071246,ENSG00000092421,ENSG00000116717,ENSG00000092969,ENSG00000106366,ENSG00000170381,ENSG00000145632,ENSG00000142627,ENSG00000058668,ENSG00000126016,ENSG00000121753,ENSG00000012779,ENSG00000066056,ENSG00000163638,ENSG00000137573,ENSG00000127528,ENSG00000154734,ENSG00000113296,ENSG00000102760,ENSG00000138080,ENSG00000196189,ENSG00000113905,ENSG00000006071…
GO:BP	ear development	GO:0043583	FALSE	0.00306	2.51428	232	2080	47	21128	ENSG00000145824,ENSG00000184564,ENSG00000181449,ENSG00000185483,ENSG00000178573,ENSG00000139263,ENSG00000150893,ENSG00000116990,ENSG00000060718,ENSG00000092969,ENSG00000124145,ENSG00000153094,ENSG00000166341,ENSG00000113721,ENSG00000074047,ENSG00000114315,ENSG00000204580,ENSG00000164199,ENSG00000112175,ENSG00000137868,ENSG00000180340,ENSG00000186297,ENSG00000146950,ENSG00000066468,ENSG00000119699…
GO:BP	regulation of Wnt signaling pathway	GO:0030111	FALSE	0.00309507	2.50933	325	2080	60	21128	ENSG00000171243,ENSG00000085741,ENSG00000181449,ENSG00000108375,ENSG00000118503,ENSG00000111087,ENSG00000173801,ENSG00000163346,ENSG00000124766,ENSG00000146122,ENSG00000162490,ENSG00000205213,ENSG00000120738,ENSG00000175197,ENSG00000020181,ENSG00000108821,ENSG00000165617,ENSG00000187123,ENSG00000122870,ENSG00000123384,ENSG00000139174,ENSG00000110492,ENSG00000100968,ENSG00000083799,ENSG00000167693…
GO:BP	export from cell	GO:0140352	FALSE	0.00329322	2.48238	871	2080	129	21128	ENSG00000184845,ENSG00000108984,ENSG00000170498,ENSG00000166922,ENSG00000164674,ENSG00000102003,ENSG00000095752,ENSG00000176406,ENSG00000157680,ENSG00000124766,ENSG00000117016,ENSG00000109472,ENSG00000006283,ENSG00000240583,ENSG00000173227,ENSG00000164638,ENSG00000092969,ENSG00000171132,ENSG00000160179,ENSG00000136999,ENSG00000100292,ENSG00000128564,ENSG00000124145,ENSG00000100321,ENSG00000085563…
GO:BP	positive regulation of vasculature development	GO:1904018	FALSE	0.00330188	2.48124	165	2080	37	21128	ENSG00000169429,ENSG00000124212,ENSG00000106178,ENSG00000105855,ENSG00000173801,ENSG00000159399,ENSG00000176170,ENSG00000240583,ENSG00000131669,ENSG00000113578,ENSG00000100292,ENSG00000106366,ENSG00000110492,ENSG00000154229,ENSG00000259207,ENSG00000106991,ENSG00000150630,ENSG00000115008,ENSG00000163874,ENSG00000066056,ENSG00000109458,ENSG00000174059,ENSG00000143494,ENSG00000079337,ENSG00000112902…
GO:BP	positive regulation of angiogenesis	GO:0045766	FALSE	0.00330188	2.48124	165	2080	37	21128	ENSG00000169429,ENSG00000124212,ENSG00000106178,ENSG00000105855,ENSG00000173801,ENSG00000159399,ENSG00000176170,ENSG00000240583,ENSG00000131669,ENSG00000113578,ENSG00000100292,ENSG00000106366,ENSG00000110492,ENSG00000154229,ENSG00000259207,ENSG00000106991,ENSG00000150630,ENSG00000115008,ENSG00000163874,ENSG00000066056,ENSG00000109458,ENSG00000174059,ENSG00000143494,ENSG00000079337,ENSG00000112902…
GO:BP	digestive tract development	GO:0048565	FALSE	0.00333622	2.47675	133	2080	32	21128	ENSG00000141052,ENSG00000169429,ENSG00000085741,ENSG00000168542,ENSG00000134853,ENSG00000111087,ENSG00000182580,ENSG00000205213,ENSG00000165617,ENSG00000092969,ENSG00000182197,ENSG00000130707,ENSG00000166341,ENSG00000021826,ENSG00000074047,ENSG00000145431,ENSG00000114315,ENSG00000099139,ENSG00000137868,ENSG00000162878,ENSG00000066468,ENSG00000119699,ENSG00000140465,ENSG00000141519,ENSG00000134240…
GO:BP	mesenchyme development	GO:0060485	FALSE	0.00340028	2.46848	304	2080	57	21128	ENSG00000085741,ENSG00000168675,ENSG00000157168,ENSG00000138623,ENSG00000136997,ENSG00000092421,ENSG00000108821,ENSG00000092969,ENSG00000167680,ENSG00000170381,ENSG00000074219,ENSG00000182197,ENSG00000144730,ENSG00000130702,ENSG00000110492,ENSG00000110880,ENSG00000166341,ENSG00000113721,ENSG00000114315,ENSG00000163376,ENSG00000112175,ENSG00000012171,ENSG00000106991,ENSG00000066468,ENSG00000184937…
GO:BP	import into cell	GO:0098657	FALSE	0.003477	2.4588	247	2080	49	21128	ENSG00000184845,ENSG00000069431,ENSG00000117152,ENSG00000116741,ENSG00000164638,ENSG00000171017,ENSG00000113504,ENSG00000003989,ENSG00000173638,ENSG00000168003,ENSG00000142185,ENSG00000058668,ENSG00000104635,ENSG00000105281,ENSG00000103257,ENSG00000111371,ENSG00000089250,ENSG00000259207,ENSG00000137868,ENSG00000197496,ENSG00000175003,ENSG00000141837,ENSG00000134548,ENSG00000127561,ENSG00000179841…
GO:BP	programmed cell death	GO:0012501	FALSE	0.00349817	2.45616	1948	2080	253	21128	ENSG00000162892,ENSG00000141052,ENSG00000140379,ENSG00000085741,ENSG00000104081,ENSG00000123689,ENSG00000144476,ENSG00000108984,ENSG00000056558,ENSG00000182168,ENSG00000077522,ENSG00000120217,ENSG00000124212,ENSG00000198626,ENSG00000175592,ENSG00000137834,ENSG00000160712,ENSG00000118503,ENSG00000159399,ENSG00000124766,ENSG00000006016,ENSG00000168404,ENSG00000164938,ENSG00000176170,ENSG00000157168…
GO:BP	positive regulation of small GTPase mediated signal transduction	GO:0051057	FALSE	0.00350985	2.45471	74	2080	22	21128	ENSG00000139679,ENSG00000135898,ENSG00000168542,ENSG00000157680,ENSG00000157168,ENSG00000177464,ENSG00000198959,ENSG00000113721,ENSG00000205336,ENSG00000040608,ENSG00000181104,ENSG00000140030,ENSG00000064309,ENSG00000126217,ENSG00000163947,ENSG00000078549,ENSG00000198400,ENSG00000105851,ENSG00000134259,ENSG00000204882,ENSG00000147145,ENSG00000189056
GO:BP	BMP signaling pathway	GO:0030509	FALSE	0.00358342	2.4457	159	2080	36	21128	ENSG00000171243,ENSG00000123610,ENSG00000137834,ENSG00000182175,ENSG00000124813,ENSG00000120738,ENSG00000092969,ENSG00000142871,ENSG00000166147,ENSG00000150938,ENSG00000188522,ENSG00000182197,ENSG00000174136,ENSG00000114315,ENSG00000112175,ENSG00000106991,ENSG00000090539,ENSG00000119699,ENSG00000101665,ENSG00000137573,ENSG00000166033,ENSG00000146197,ENSG00000170801,ENSG00000164619,ENSG00000147257…
GO:BP	memory	GO:0007613	FALSE	0.00361028	2.44246	121	2080	30	21128	ENSG00000184845,ENSG00000198576,ENSG00000176697,ENSG00000132386,ENSG00000154118,ENSG00000105894,ENSG00000110492,ENSG00000100968,ENSG00000145632,ENSG00000100433,ENSG00000073756,ENSG00000102468,ENSG00000064687,ENSG00000204060,ENSG00000136531,ENSG00000171105,ENSG00000125872,ENSG00000078725,ENSG00000111249,ENSG00000225950,ENSG00000006071,ENSG00000198673,ENSG00000155897,ENSG00000134259,ENSG00000186868…
GO:BP	positive regulation of cytosolic calcium ion concentration	GO:0007204	FALSE	0.00374395	2.42667	206	2080	43	21128	ENSG00000139679,ENSG00000184845,ENSG00000144476,ENSG00000135898,ENSG00000170498,ENSG00000198626,ENSG00000134853,ENSG00000177464,ENSG00000138193,ENSG00000154118,ENSG00000213694,ENSG00000089250,ENSG00000181104,ENSG00000140030,ENSG00000102468,ENSG00000165995,ENSG00000078549,ENSG00000170989,ENSG00000141837,ENSG00000174343,ENSG00000183813,ENSG00000078401,ENSG00000183023,ENSG00000174600,ENSG00000151067…
GO:BP	negative regulation of developmental growth	GO:0048640	FALSE	0.00374697	2.42632	109	2080	28	21128	ENSG00000117152,ENSG00000078018,ENSG00000116741,ENSG00000162490,ENSG00000138623,ENSG00000185920,ENSG00000092421,ENSG00000114861,ENSG00000167680,ENSG00000170381,ENSG00000127870,ENSG00000113645,ENSG00000012171,ENSG00000040608,ENSG00000125124,ENSG00000169252,ENSG00000078900,ENSG00000187323,ENSG00000143434,ENSG00000140807,ENSG00000010319,ENSG00000112902,ENSG00000089225,ENSG00000137261,ENSG00000196189…
GO:BP	regulation of epithelial cell migration	GO:0010632	FALSE	0.00391818	2.40692	227	2080	46	21128	ENSG00000100311,ENSG00000173801,ENSG00000113070,ENSG00000034152,ENSG00000205542,ENSG00000132386,ENSG00000071246,ENSG00000020181,ENSG00000116717,ENSG00000092969,ENSG00000113578,ENSG00000114861,ENSG00000171132,ENSG00000100292,ENSG00000105976,ENSG00000105894,ENSG00000154229,ENSG00000048052,ENSG00000145632,ENSG00000142627,ENSG00000110880,ENSG00000058668,ENSG00000126016,ENSG00000171444,ENSG00000259207…
GO:BP	respiratory tube development	GO:0030323	FALSE	0.00405363	2.39216	193	2080	41	21128	ENSG00000141052,ENSG00000085741,ENSG00000115461,ENSG00000168542,ENSG00000134853,ENSG00000111087,ENSG00000113578,ENSG00000168056,ENSG00000182197,ENSG00000130702,ENSG00000118523,ENSG00000126351,ENSG00000113721,ENSG00000074047,ENSG00000169032,ENSG00000114315,ENSG00000099139,ENSG00000137868,ENSG00000162878,ENSG00000066468,ENSG00000119699,ENSG00000164161,ENSG00000078900,ENSG00000141519,ENSG00000117707…
GO:BP	response to organonitrogen compound	GO:0010243	FALSE	0.00407505	2.38987	1034	2080	148	21128	ENSG00000149968,ENSG00000184845,ENSG00000115461,ENSG00000069431,ENSG00000077522,ENSG00000162711,ENSG00000149212,ENSG00000117152,ENSG00000198626,ENSG00000175592,ENSG00000168542,ENSG00000134853,ENSG00000118503,ENSG00000099864,ENSG00000173801,ENSG00000116741,ENSG00000204262,ENSG00000240583,ENSG00000120738,ENSG00000198959,ENSG00000132386,ENSG00000108821,ENSG00000187210,ENSG00000171132,ENSG00000135439…
GO:BP	epidermis development	GO:0008544	FALSE	0.00417813	2.37902	380	2080	67	21128	ENSG00000171243,ENSG00000184564,ENSG00000115461,ENSG00000131737,ENSG00000186847,ENSG00000179148,ENSG00000065618,ENSG00000185022,ENSG00000128422,ENSG00000111087,ENSG00000116990,ENSG00000185920,ENSG00000205213,ENSG00000092969,ENSG00000105976,ENSG00000196878,ENSG00000182197,ENSG00000130702,ENSG00000156535,ENSG00000118523,ENSG00000099284,ENSG00000142627,ENSG00000129116,ENSG00000066322,ENSG00000164687…
GO:BP	regulation of ossification	GO:0030278	FALSE	0.00434159	2.36235	122	2080	30	21128	ENSG00000137834,ENSG00000185630,ENSG00000124813,ENSG00000092969,ENSG00000142871,ENSG00000105894,ENSG00000168056,ENSG00000110492,ENSG00000177706,ENSG00000164199,ENSG00000012779,ENSG00000131650,ENSG00000183762,ENSG00000185269,ENSG00000162878,ENSG00000165973,ENSG00000119699,ENSG00000170989,ENSG00000101665,ENSG00000169252,ENSG00000169884,ENSG00000122862,ENSG00000183023,ENSG00000046653,ENSG00000162496…
GO:BP	bone mineralization	GO:0030282	FALSE	0.00434159	2.36235	122	2080	30	21128	ENSG00000085741,ENSG00000205213,ENSG00000142871,ENSG00000126524,ENSG00000105894,ENSG00000168056,ENSG00000177706,ENSG00000087494,ENSG00000164199,ENSG00000012779,ENSG00000162551,ENSG00000073756,ENSG00000185269,ENSG00000162878,ENSG00000066468,ENSG00000165973,ENSG00000119699,ENSG00000170989,ENSG00000169252,ENSG00000169884,ENSG00000122862,ENSG00000183023,ENSG00000147257,ENSG00000046653,ENSG00000089041…
GO:BP	respiratory system development	GO:0060541	FALSE	0.00436005	2.36051	214	2080	44	21128	ENSG00000141052,ENSG00000085741,ENSG00000115461,ENSG00000168542,ENSG00000134853,ENSG00000111087,ENSG00000113578,ENSG00000172819,ENSG00000168056,ENSG00000182197,ENSG00000130702,ENSG00000130707,ENSG00000118523,ENSG00000126351,ENSG00000113721,ENSG00000074047,ENSG00000169032,ENSG00000114315,ENSG00000137868,ENSG00000162878,ENSG00000066468,ENSG00000184937,ENSG00000119699,ENSG00000164161,ENSG00000078900…
GO:BP	sensory perception of pain	GO:0019233	TRUE	0.00458506	2.33866	104	2080	27	21128	ENSG00000179148,ENSG00000154928,ENSG00000240583,ENSG00000136999,ENSG00000074416,ENSG00000184117,ENSG00000164687,ENSG00000115008,ENSG00000181104,ENSG00000073756,ENSG00000102468,ENSG00000125966,ENSG00000111262,ENSG00000134548,ENSG00000104321,ENSG00000078401,ENSG00000198400,ENSG00000082556,ENSG00000101188,ENSG00000089041,ENSG00000125510,ENSG00000166292,ENSG00000177301,ENSG00000154153,ENSG00000144285…
GO:BP	regulation of metal ion transport	GO:0010959	FALSE	0.00472399	2.32569	404	2080	70	21128	ENSG00000184845,ENSG00000069431,ENSG00000100311,ENSG00000077522,ENSG00000117152,ENSG00000198626,ENSG00000164949,ENSG00000171132,ENSG00000154118,ENSG00000184588,ENSG00000049759,ENSG00000026559,ENSG00000113721,ENSG00000058668,ENSG00000114315,ENSG00000006210,ENSG00000089250,ENSG00000259207,ENSG00000106537,ENSG00000181104,ENSG00000073756,ENSG00000102468,ENSG00000134242,ENSG00000165995,ENSG00000078549…
GO:BP	cardiac muscle tissue morphogenesis	GO:0055008	FALSE	0.00476524	2.32192	59	2080	19	21128	ENSG00000198626,ENSG00000157168,ENSG00000060718,ENSG00000092969,ENSG00000140416,ENSG00000106991,ENSG00000096696,ENSG00000114854,ENSG00000066468,ENSG00000170989,ENSG00000101665,ENSG00000117707,ENSG00000101306,ENSG00000151617,ENSG00000159251,ENSG00000155657,ENSG00000118194,ENSG00000197616,ENSG00000163092
GO:BP	positive regulation of protein phosphorylation	GO:0001934	FALSE	0.00479301	2.31939	745	2080	113	21128	ENSG00000162892,ENSG00000085741,ENSG00000108984,ENSG00000100311,ENSG00000111859,ENSG00000160712,ENSG00000095752,ENSG00000138675,ENSG00000006016,ENSG00000176170,ENSG00000157168,ENSG00000026508,ENSG00000176697,ENSG00000113070,ENSG00000138623,ENSG00000034152,ENSG00000120738,ENSG00000011422,ENSG00000136235,ENSG00000092969,ENSG00000113578,ENSG00000135439,ENSG00000142871,ENSG00000124145,ENSG00000101265…
GO:BP	regulation of actin polymerization or depolymerization	GO:0008064	FALSE	0.00489357	2.31037	161	2080	36	21128	ENSG00000077522,ENSG00000106178,ENSG00000146122,ENSG00000148180,ENSG00000146376,ENSG00000088756,ENSG00000158164,ENSG00000109265,ENSG00000205542,ENSG00000171132,ENSG00000050405,ENSG00000148700,ENSG00000163171,ENSG00000103187,ENSG00000128283,ENSG00000149798,ENSG00000196405,ENSG00000132854,ENSG00000137877,ENSG00000136842,ENSG00000180353,ENSG00000112902,ENSG00000077264,ENSG00000006606,ENSG00000159753…
GO:BP	apoptotic process	GO:0006915	FALSE	0.00495899	2.30461	1894	2080	246	21128	ENSG00000162892,ENSG00000141052,ENSG00000140379,ENSG00000085741,ENSG00000104081,ENSG00000123689,ENSG00000144476,ENSG00000108984,ENSG00000056558,ENSG00000182168,ENSG00000077522,ENSG00000120217,ENSG00000124212,ENSG00000198626,ENSG00000175592,ENSG00000137834,ENSG00000160712,ENSG00000118503,ENSG00000159399,ENSG00000124766,ENSG00000006016,ENSG00000164938,ENSG00000176170,ENSG00000157168,ENSG00000087074…
GO:BP	positive regulation of bone mineralization	GO:0030501	FALSE	0.0049787	2.30288	44	2080	16	21128	ENSG00000142871,ENSG00000105894,ENSG00000177706,ENSG00000164199,ENSG00000012779,ENSG00000162878,ENSG00000165973,ENSG00000119699,ENSG00000169252,ENSG00000169884,ENSG00000183023,ENSG00000046653,ENSG00000089041,ENSG00000162552,ENSG00000012223,ENSG00000164920
GO:BP	response to other organism	GO:0051707	FALSE	0.0050268	2.29871	1557	2080	208	21128	ENSG00000162892,ENSG00000145824,ENSG00000169429,ENSG00000108984,ENSG00000069431,ENSG00000162711,ENSG00000133083,ENSG00000120217,ENSG00000185745,ENSG00000175592,ENSG00000137834,ENSG00000160712,ENSG00000106178,ENSG00000026751,ENSG00000163661,ENSG00000118503,ENSG00000105855,ENSG00000104856,ENSG00000125355,ENSG00000132274,ENSG00000168404,ENSG00000159403,ENSG00000023445,ENSG00000148180,ENSG00000143341…
GO:BP	positive regulation of biomineral tissue development	GO:0070169	FALSE	0.0050281	2.2986	54	2080	18	21128	ENSG00000142871,ENSG00000105894,ENSG00000177706,ENSG00000164199,ENSG00000012779,ENSG00000162878,ENSG00000165973,ENSG00000119699,ENSG00000169252,ENSG00000169884,ENSG00000132464,ENSG00000115596,ENSG00000183023,ENSG00000046653,ENSG00000089041,ENSG00000162552,ENSG00000012223,ENSG00000164920
GO:BP	regulation of actin filament polymerization	GO:0030833	FALSE	0.00525275	2.27961	142	2080	33	21128	ENSG00000106178,ENSG00000146122,ENSG00000148180,ENSG00000146376,ENSG00000088756,ENSG00000158164,ENSG00000109265,ENSG00000205542,ENSG00000171132,ENSG00000148700,ENSG00000163171,ENSG00000103187,ENSG00000128283,ENSG00000149798,ENSG00000196405,ENSG00000132854,ENSG00000137877,ENSG00000136842,ENSG00000180353,ENSG00000077264,ENSG00000006606,ENSG00000159753,ENSG00000108342,ENSG00000128872,ENSG00000135407…
GO:BP	regulation of neurogenesis	GO:0050767	FALSE	0.0053031	2.27547	375	2080	66	21128	ENSG00000078018,ENSG00000123095,ENSG00000146122,ENSG00000076356,ENSG00000162490,ENSG00000198910,ENSG00000176697,ENSG00000138623,ENSG00000198959,ENSG00000132386,ENSG00000092421,ENSG00000167680,ENSG00000170381,ENSG00000105894,ENSG00000126368,ENSG00000110492,ENSG00000100968,ENSG00000108947,ENSG00000127870,ENSG00000146426,ENSG00000164050,ENSG00000169032,ENSG00000103257,ENSG00000114315,ENSG00000179242…
GO:BP	morphogenesis of a branching structure	GO:0001763	FALSE	0.00547906	2.26129	202	2080	42	21128	ENSG00000185630,ENSG00000197467,ENSG00000185920,ENSG00000205213,ENSG00000136997,ENSG00000198959,ENSG00000113578,ENSG00000169083,ENSG00000170381,ENSG00000105976,ENSG00000184557,ENSG00000182197,ENSG00000130702,ENSG00000110492,ENSG00000100968,ENSG00000142627,ENSG00000166341,ENSG00000179222,ENSG00000074047,ENSG00000204580,ENSG00000106991,ENSG00000170927,ENSG00000066056,ENSG00000066468,ENSG00000184937…
GO:BP	positive regulation of programmed cell death	GO:0043068	FALSE	0.00556025	2.25491	522	2080	85	21128	ENSG00000085741,ENSG00000104081,ENSG00000123689,ENSG00000108984,ENSG00000182168,ENSG00000120217,ENSG00000124212,ENSG00000175592,ENSG00000124766,ENSG00000164938,ENSG00000148180,ENSG00000136997,ENSG00000198959,ENSG00000175197,ENSG00000162772,ENSG00000116717,ENSG00000092969,ENSG00000142871,ENSG00000100292,ENSG00000140961,ENSG00000176171,ENSG00000172819,ENSG00000183049,ENSG00000087245,ENSG00000091409…
GO:BP	artery development	GO:0060840	FALSE	0.00558731	2.2528	99	2080	26	21128	ENSG00000141052,ENSG00000085741,ENSG00000137834,ENSG00000168542,ENSG00000124766,ENSG00000175197,ENSG00000074181,ENSG00000092969,ENSG00000129038,ENSG00000123384,ENSG00000139174,ENSG00000110492,ENSG00000172638,ENSG00000049192,ENSG00000113721,ENSG00000114315,ENSG00000106991,ENSG00000137868,ENSG00000197496,ENSG00000163638,ENSG00000069122,ENSG00000101665,ENSG00000117707,ENSG00000078401,ENSG00000110195…
GO:BP	positive regulation of endothelial cell migration	GO:0010595	FALSE	0.00559898	2.25189	105	2080	27	21128	ENSG00000100311,ENSG00000034152,ENSG00000205542,ENSG00000020181,ENSG00000113578,ENSG00000114861,ENSG00000100292,ENSG00000105976,ENSG00000154229,ENSG00000048052,ENSG00000145632,ENSG00000126016,ENSG00000259207,ENSG00000150630,ENSG00000163874,ENSG00000073756,ENSG00000117707,ENSG00000078401,ENSG00000112902,ENSG00000174951,ENSG00000164867,ENSG00000154188,ENSG00000105851,ENSG00000128052,ENSG00000118257…
GO:BP	regulation of response to wounding	GO:1903034	FALSE	0.00570342	2.24386	162	2080	36	21128	ENSG00000100311,ENSG00000134853,ENSG00000118503,ENSG00000182175,ENSG00000122861,ENSG00000113070,ENSG00000011422,ENSG00000171132,ENSG00000149131,ENSG00000106366,ENSG00000105894,ENSG00000156535,ENSG00000110492,ENSG00000111252,ENSG00000169032,ENSG00000012779,ENSG00000040608,ENSG00000181104,ENSG00000183762,ENSG00000078098,ENSG00000174059,ENSG00000163347,ENSG00000189143,ENSG00000104415,ENSG00000078401…
GO:BP	response to external biotic stimulus	GO:0043207	FALSE	0.00574055	2.24105	1560	2080	208	21128	ENSG00000162892,ENSG00000145824,ENSG00000169429,ENSG00000108984,ENSG00000069431,ENSG00000162711,ENSG00000133083,ENSG00000120217,ENSG00000185745,ENSG00000175592,ENSG00000137834,ENSG00000160712,ENSG00000106178,ENSG00000026751,ENSG00000163661,ENSG00000118503,ENSG00000105855,ENSG00000104856,ENSG00000125355,ENSG00000132274,ENSG00000168404,ENSG00000159403,ENSG00000023445,ENSG00000148180,ENSG00000143341…
GO:BP	lung development	GO:0030324	FALSE	0.00595385	2.2252	189	2080	40	21128	ENSG00000141052,ENSG00000085741,ENSG00000115461,ENSG00000168542,ENSG00000134853,ENSG00000111087,ENSG00000113578,ENSG00000168056,ENSG00000182197,ENSG00000130702,ENSG00000118523,ENSG00000126351,ENSG00000113721,ENSG00000074047,ENSG00000169032,ENSG00000114315,ENSG00000137868,ENSG00000162878,ENSG00000066468,ENSG00000119699,ENSG00000164161,ENSG00000078900,ENSG00000141519,ENSG00000117707,ENSG00000087116…
GO:BP	regulation of neuron death	GO:1901214	FALSE	0.00596541	2.22436	324	2080	59	21128	ENSG00000154928,ENSG00000006016,ENSG00000162490,ENSG00000176697,ENSG00000120738,ENSG00000175197,ENSG00000132386,ENSG00000136235,ENSG00000092969,ENSG00000135439,ENSG00000100292,ENSG00000170381,ENSG00000107731,ENSG00000140950,ENSG00000153094,ENSG00000185189,ENSG00000110492,ENSG00000100968,ENSG00000143384,ENSG00000142185,ENSG00000109917,ENSG00000006210,ENSG00000169896,ENSG00000113742,ENSG00000109819…
GO:BP	response to inorganic substance	GO:0010035	FALSE	0.0061892	2.20837	555	2080	89	21128	ENSG00000149968,ENSG00000198626,ENSG00000175592,ENSG00000118503,ENSG00000111344,ENSG00000176170,ENSG00000124813,ENSG00000006283,ENSG00000185920,ENSG00000240583,ENSG00000132386,ENSG00000173227,ENSG00000109846,ENSG00000108821,ENSG00000114861,ENSG00000100292,ENSG00000176171,ENSG00000105976,ENSG00000108179,ENSG00000087245,ENSG00000125148,ENSG00000130707,ENSG00000100968,ENSG00000188643,ENSG00000141458…
GO:BP	action potential	GO:0001508	FALSE	0.00619129	2.20822	143	2080	33	21128	ENSG00000184845,ENSG00000198626,ENSG00000173801,ENSG00000006283,ENSG00000145390,ENSG00000049759,ENSG00000007314,ENSG00000096696,ENSG00000165995,ENSG00000101400,ENSG00000177098,ENSG00000149575,ENSG00000111262,ENSG00000171385,ENSG00000055118,ENSG00000135643,ENSG00000136531,ENSG00000153253,ENSG00000183023,ENSG00000148053,ENSG00000151067,ENSG00000119782,ENSG00000120049,ENSG00000091129,ENSG00000101188…
GO:BP	adenylate cyclase-activating G protein-coupled receptor signaling pathway	GO:0007189	FALSE	0.00621556	2.20652	156	2080	35	21128	ENSG00000184845,ENSG00000150471,ENSG00000177464,ENSG00000105290,ENSG00000184588,ENSG00000213694,ENSG00000154229,ENSG00000058668,ENSG00000205336,ENSG00000121753,ENSG00000087494,ENSG00000112414,ENSG00000162618,ENSG00000140030,ENSG00000181773,ENSG00000176136,ENSG00000170989,ENSG00000069122,ENSG00000169252,ENSG00000186469,ENSG00000120088,ENSG00000165029,ENSG00000125384,ENSG00000125510,ENSG00000128271…
GO:BP	cardiac chamber morphogenesis	GO:0003206	FALSE	0.00622959	2.20554	124	2080	30	21128	ENSG00000085741,ENSG00000198626,ENSG00000137834,ENSG00000124766,ENSG00000157168,ENSG00000109472,ENSG00000060718,ENSG00000092969,ENSG00000140416,ENSG00000142871,ENSG00000114315,ENSG00000112175,ENSG00000112414,ENSG00000106991,ENSG00000180340,ENSG00000096696,ENSG00000114854,ENSG00000066468,ENSG00000101665,ENSG00000117707,ENSG00000105877,ENSG00000154734,ENSG00000089225,ENSG00000164867,ENSG00000162496…
GO:BP	membrane depolarization	GO:0051899	FALSE	0.00624017	2.2048	82	2080	23	21128	ENSG00000006283,ENSG00000049759,ENSG00000007314,ENSG00000165995,ENSG00000177098,ENSG00000149575,ENSG00000101665,ENSG00000055118,ENSG00000101986,ENSG00000174343,ENSG00000136531,ENSG00000078401,ENSG00000153253,ENSG00000183023,ENSG00000089225,ENSG00000151067,ENSG00000101188,ENSG00000089041,ENSG00000100346,ENSG00000128271,ENSG00000128052,ENSG00000144285,ENSG00000160716
GO:BP	metanephric glomerulus vasculature development	GO:0072239	FALSE	0.00636203	2.1964	9	2080	7	21128	ENSG00000100311,ENSG00000134853,ENSG00000240583,ENSG00000120738,ENSG00000113721,ENSG00000184937,ENSG00000174059
GO:BP	embryo implantation	GO:0007566	FALSE	0.00678983	2.16814	55	2080	18	21128	ENSG00000163453,ENSG00000087245,ENSG00000067445,ENSG00000077942,ENSG00000108561,ENSG00000197905,ENSG00000204580,ENSG00000259207,ENSG00000099139,ENSG00000073756,ENSG00000132470,ENSG00000122707,ENSG00000111348,ENSG00000113494,ENSG00000173531,ENSG00000159713,ENSG00000102794,ENSG00000113739
GO:BP	positive regulation of cytosolic calcium ion concentration involved in phospholipase C-activating G protein-coupled signaling pathway	GO:0051482	FALSE	0.00702179	2.15355	31	2080	13	21128	ENSG00000139679,ENSG00000184845,ENSG00000135898,ENSG00000170498,ENSG00000177464,ENSG00000181104,ENSG00000140030,ENSG00000170989,ENSG00000078401,ENSG00000147246,ENSG00000125510,ENSG00000204882,ENSG00000147145
GO:BP	endothelial cell migration	GO:0043542	FALSE	0.00729464	2.137	218	2080	44	21128	ENSG00000100311,ENSG00000184489,ENSG00000173801,ENSG00000110031,ENSG00000034152,ENSG00000205542,ENSG00000132386,ENSG00000071246,ENSG00000020181,ENSG00000116717,ENSG00000113578,ENSG00000114861,ENSG00000136999,ENSG00000100292,ENSG00000105976,ENSG00000105894,ENSG00000154229,ENSG00000117461,ENSG00000048052,ENSG00000145632,ENSG00000142627,ENSG00000058668,ENSG00000126016,ENSG00000259207,ENSG00000150630…
GO:BP	muscle organ morphogenesis	GO:0048644	FALSE	0.00731937	2.13553	77	2080	22	21128	ENSG00000198626,ENSG00000168542,ENSG00000157168,ENSG00000060718,ENSG00000092969,ENSG00000140416,ENSG00000172638,ENSG00000106991,ENSG00000180340,ENSG00000096696,ENSG00000114854,ENSG00000066468,ENSG00000170989,ENSG00000101665,ENSG00000117707,ENSG00000101306,ENSG00000151617,ENSG00000159251,ENSG00000155657,ENSG00000118194,ENSG00000197616,ENSG00000163092
GO:BP	response to temperature stimulus	GO:0009266	FALSE	0.00761004	2.11861	184	2080	39	21128	ENSG00000154928,ENSG00000164938,ENSG00000163453,ENSG00000109846,ENSG00000113578,ENSG00000100292,ENSG00000128564,ENSG00000126351,ENSG00000142185,ENSG00000089250,ENSG00000115008,ENSG00000073756,ENSG00000102468,ENSG00000125966,ENSG00000149575,ENSG00000175445,ENSG00000174059,ENSG00000170345,ENSG00000211448,ENSG00000169252,ENSG00000104321,ENSG00000187688,ENSG00000153291,ENSG00000182901,ENSG00000167723…
GO:BP	response to nitrogen compound	GO:1901698	FALSE	0.00785744	2.10472	1123	2080	157	21128	ENSG00000149968,ENSG00000184845,ENSG00000115461,ENSG00000069431,ENSG00000077522,ENSG00000162711,ENSG00000149212,ENSG00000117152,ENSG00000185745,ENSG00000198626,ENSG00000175592,ENSG00000168542,ENSG00000134853,ENSG00000118503,ENSG00000099864,ENSG00000173801,ENSG00000116741,ENSG00000204262,ENSG00000240583,ENSG00000120738,ENSG00000198959,ENSG00000132386,ENSG00000108821,ENSG00000187210,ENSG00000171132…
GO:BP	striated muscle tissue development	GO:0014706	FALSE	0.00818188	2.08715	240	2080	47	21128	ENSG00000141052,ENSG00000077522,ENSG00000117152,ENSG00000110693,ENSG00000198626,ENSG00000134853,ENSG00000111087,ENSG00000116741,ENSG00000157168,ENSG00000006283,ENSG00000060718,ENSG00000092969,ENSG00000114861,ENSG00000140416,ENSG00000137193,ENSG00000113721,ENSG00000112175,ENSG00000106991,ENSG00000155760,ENSG00000103034,ENSG00000096696,ENSG00000114854,ENSG00000066468,ENSG00000184937,ENSG00000086991…
GO:BP	positive regulation of cell junction assembly	GO:1901890	FALSE	0.00826886	2.08255	107	2080	27	21128	ENSG00000184564,ENSG00000174469,ENSG00000154928,ENSG00000182580,ENSG00000176697,ENSG00000175928,ENSG00000158258,ENSG00000124145,ENSG00000139182,ENSG00000084636,ENSG00000142627,ENSG00000152208,ENSG00000163347,ENSG00000101463,ENSG00000089225,ENSG00000148053,ENSG00000169306,ENSG00000198400,ENSG00000111249,ENSG00000121871,ENSG00000196189,ENSG00000162552,ENSG00000113905,ENSG00000128052,ENSG00000140557…
GO:BP	temperature homeostasis	GO:0001659	FALSE	0.00845283	2.073	178	2080	38	21128	ENSG00000184845,ENSG00000123689,ENSG00000108984,ENSG00000112769,ENSG00000205213,ENSG00000120738,ENSG00000175197,ENSG00000104967,ENSG00000126368,ENSG00000126351,ENSG00000142185,ENSG00000117122,ENSG00000164687,ENSG00000145431,ENSG00000162551,ENSG00000115008,ENSG00000109819,ENSG00000073756,ENSG00000181773,ENSG00000102468,ENSG00000109255,ENSG00000211448,ENSG00000169252,ENSG00000169884,ENSG00000187688…
GO:BP	regulation of DNA-binding transcription factor activity	GO:0051090	FALSE	0.00875089	2.05795	434	2080	73	21128	ENSG00000141052,ENSG00000179772,ENSG00000056558,ENSG00000185483,ENSG00000124212,ENSG00000175592,ENSG00000118503,ENSG00000111087,ENSG00000173801,ENSG00000132274,ENSG00000146232,ENSG00000176170,ENSG00000185920,ENSG00000205542,ENSG00000175197,ENSG00000180354,ENSG00000179046,ENSG00000100292,ENSG00000169083,ENSG00000104825,ENSG00000183049,ENSG00000137193,ENSG00000083799,ENSG00000116584,ENSG00000072274…
GO:BP	calcium ion transmembrane transport	GO:0070588	FALSE	0.00898587	2.04644	343	2080	61	21128	ENSG00000184845,ENSG00000198626,ENSG00000171227,ENSG00000164949,ENSG00000006283,ENSG00000175197,ENSG00000171132,ENSG00000154118,ENSG00000184588,ENSG00000118523,ENSG00000142185,ENSG00000058668,ENSG00000185989,ENSG00000006210,ENSG00000089250,ENSG00000259207,ENSG00000074370,ENSG00000106537,ENSG00000181104,ENSG00000151062,ENSG00000102468,ENSG00000134242,ENSG00000165995,ENSG00000078549,ENSG00000007402…
GO:BP	reproductive process	GO:0022414	FALSE	0.00918055	2.03713	1509	2080	201	21128	ENSG00000171864,ENSG00000141052,ENSG00000184845,ENSG00000123610,ENSG00000115461,ENSG00000108984,ENSG00000182168,ENSG00000170498,ENSG00000165181,ENSG00000175592,ENSG00000185022,ENSG00000134853,ENSG00000163661,ENSG00000105499,ENSG00000185630,ENSG00000111087,ENSG00000116741,ENSG00000131018,ENSG00000023445,ENSG00000163453,ENSG00000185920,ENSG00000205213,ENSG00000120738,ENSG00000132386,ENSG00000092969…
GO:BP	reproduction	GO:0000003	FALSE	0.0092561	2.03357	1518	2080	202	21128	ENSG00000171864,ENSG00000141052,ENSG00000184845,ENSG00000123610,ENSG00000115461,ENSG00000108984,ENSG00000182168,ENSG00000170498,ENSG00000165181,ENSG00000175592,ENSG00000185022,ENSG00000134853,ENSG00000163661,ENSG00000105499,ENSG00000185630,ENSG00000111087,ENSG00000116741,ENSG00000131018,ENSG00000023445,ENSG00000163453,ENSG00000185920,ENSG00000205213,ENSG00000120738,ENSG00000132386,ENSG00000092969…
GO:BP	positive regulation of molecular function	GO:0044093	FALSE	0.00933086	2.03008	1580	2080	209	21128	ENSG00000141052,ENSG00000085741,ENSG00000184845,ENSG00000108984,ENSG00000056558,ENSG00000100311,ENSG00000135898,ENSG00000077522,ENSG00000162711,ENSG00000185483,ENSG00000117152,ENSG00000128805,ENSG00000111859,ENSG00000198626,ENSG00000175592,ENSG00000160712,ENSG00000106178,ENSG00000154928,ENSG00000134853,ENSG00000182175,ENSG00000173801,ENSG00000198576,ENSG00000132274,ENSG00000176170,ENSG00000157168…
GO:BP	actin filament polymerization	GO:0030041	FALSE	0.00936455	2.02851	172	2080	37	21128	ENSG00000106178,ENSG00000146122,ENSG00000148180,ENSG00000146376,ENSG00000088756,ENSG00000158164,ENSG00000109265,ENSG00000205542,ENSG00000171132,ENSG00000148700,ENSG00000163171,ENSG00000103187,ENSG00000128283,ENSG00000149798,ENSG00000196405,ENSG00000132854,ENSG00000007237,ENSG00000137877,ENSG00000136842,ENSG00000180353,ENSG00000204991,ENSG00000077264,ENSG00000006606,ENSG00000159753,ENSG00000214274…
GO:BP	regulation of small GTPase mediated signal transduction	GO:0051056	FALSE	0.00968562	2.01387	314	2080	57	21128	ENSG00000139679,ENSG00000135898,ENSG00000128805,ENSG00000168542,ENSG00000111344,ENSG00000157680,ENSG00000120278,ENSG00000157168,ENSG00000177464,ENSG00000153404,ENSG00000146376,ENSG00000088756,ENSG00000198959,ENSG00000092969,ENSG00000138193,ENSG00000105976,ENSG00000107554,ENSG00000146426,ENSG00000164741,ENSG00000165801,ENSG00000113721,ENSG00000126016,ENSG00000116584,ENSG00000197256,ENSG00000205336…
GO:BP	negative regulation of axonogenesis	GO:0050771	FALSE	0.00971797	2.01242	67	2080	20	21128	ENSG00000078018,ENSG00000162490,ENSG00000138623,ENSG00000092421,ENSG00000167680,ENSG00000170381,ENSG00000108947,ENSG00000127870,ENSG00000012171,ENSG00000040608,ENSG00000187323,ENSG00000143434,ENSG00000010319,ENSG00000112902,ENSG00000173406,ENSG00000101977,ENSG00000137261,ENSG00000196189,ENSG00000089820,ENSG00000039068
GO:BP	olefinic compound metabolic process	GO:0120254	TRUE	0.00981665	2.00804	159	2080	35	21128	ENSG00000179148,ENSG00000124212,ENSG00000105499,ENSG00000120738,ENSG00000134824,ENSG00000049239,ENSG00000074416,ENSG00000114115,ENSG00000164535,ENSG00000143819,ENSG00000149485,ENSG00000066322,ENSG00000112175,ENSG00000012779,ENSG00000073756,ENSG00000196139,ENSG00000140465,ENSG00000120915,ENSG00000101986,ENSG00000171903,ENSG00000130948,ENSG00000073737,ENSG00000139988,ENSG00000186684,ENSG00000165591…
GO:BP	reproductive structure development	GO:0048608	FALSE	0.0100726	1.99686	307	2080	56	21128	ENSG00000141052,ENSG00000123610,ENSG00000134853,ENSG00000163661,ENSG00000111087,ENSG00000185920,ENSG00000205213,ENSG00000132386,ENSG00000092969,ENSG00000169083,ENSG00000128564,ENSG00000175899,ENSG00000172819,ENSG00000087245,ENSG00000153094,ENSG00000113721,ENSG00000116455,ENSG00000150990,ENSG00000074047,ENSG00000205336,ENSG00000112175,ENSG00000123342,ENSG00000137868,ENSG00000115008,ENSG00000174804…
GO:BP	negative regulation of cell death	GO:0060548	FALSE	0.0107916	1.96691	1001	2080	142	21128	ENSG00000141052,ENSG00000140379,ENSG00000085741,ENSG00000144476,ENSG00000137834,ENSG00000118503,ENSG00000124766,ENSG00000006016,ENSG00000176170,ENSG00000157168,ENSG00000026508,ENSG00000023445,ENSG00000162490,ENSG00000176697,ENSG00000240583,ENSG00000136997,ENSG00000132386,ENSG00000109846,ENSG00000011422,ENSG00000136235,ENSG00000114861,ENSG00000102804,ENSG00000148841,ENSG00000135439,ENSG00000136999…
GO:BP	endocrine system development	GO:0035270	FALSE	0.0108291	1.96541	140	2080	32	21128	ENSG00000085741,ENSG00000181449,ENSG00000160712,ENSG00000134853,ENSG00000185630,ENSG00000111087,ENSG00000124766,ENSG00000110492,ENSG00000126351,ENSG00000074047,ENSG00000169032,ENSG00000114315,ENSG00000112175,ENSG00000137868,ENSG00000184937,ENSG00000171105,ENSG00000078401,ENSG00000164093,ENSG00000129757,ENSG00000120088,ENSG00000125618,ENSG00000125820,ENSG00000180535,ENSG00000151617,ENSG00000136244…
GO:BP	regulation of cell morphogenesis	GO:0022604	FALSE	0.0109592	1.96022	264	2080	50	21128	ENSG00000157827,ENSG00000106178,ENSG00000099864,ENSG00000111344,ENSG00000198576,ENSG00000176406,ENSG00000076356,ENSG00000026508,ENSG00000146376,ENSG00000140416,ENSG00000170381,ENSG00000138771,ENSG00000049759,ENSG00000107554,ENSG00000115963,ENSG00000110880,ENSG00000163171,ENSG00000242498,ENSG00000164741,ENSG00000155363,ENSG00000164050,ENSG00000128283,ENSG00000135424,ENSG00000128340,ENSG00000174804…
GO:BP	positive regulation of response to external stimulus	GO:0032103	FALSE	0.0111913	1.95112	563	2080	89	21128	ENSG00000145824,ENSG00000169429,ENSG00000108984,ENSG00000100311,ENSG00000111859,ENSG00000160712,ENSG00000106178,ENSG00000118503,ENSG00000122861,ENSG00000177464,ENSG00000023445,ENSG00000205213,ENSG00000205542,ENSG00000131669,ENSG00000171132,ENSG00000106366,ENSG00000131378,ENSG00000105976,ENSG00000183049,ENSG00000105894,ENSG00000126368,ENSG00000110492,ENSG00000083799,ENSG00000154229,ENSG00000152223…
GO:BP	regulation of kinase activity	GO:0043549	FALSE	0.0112613	1.94841	775	2080	115	21128	ENSG00000141052,ENSG00000085741,ENSG00000108984,ENSG00000100311,ENSG00000185483,ENSG00000111859,ENSG00000160712,ENSG00000154928,ENSG00000134853,ENSG00000118503,ENSG00000071575,ENSG00000116741,ENSG00000157168,ENSG00000182580,ENSG00000026508,ENSG00000135549,ENSG00000113070,ENSG00000034152,ENSG00000120738,ENSG00000116717,ENSG00000092969,ENSG00000113578,ENSG00000138193,ENSG00000135439,ENSG00000142871…
GO:BP	regulation of developmental growth	GO:0048638	FALSE	0.0113432	1.94526	323	2080	58	21128	ENSG00000179772,ENSG00000117152,ENSG00000078018,ENSG00000111087,ENSG00000111344,ENSG00000176406,ENSG00000116741,ENSG00000157168,ENSG00000162490,ENSG00000198910,ENSG00000176697,ENSG00000138623,ENSG00000185920,ENSG00000092421,ENSG00000114861,ENSG00000169083,ENSG00000167680,ENSG00000170381,ENSG00000153094,ENSG00000137193,ENSG00000049759,ENSG00000127870,ENSG00000113645,ENSG00000179242,ENSG00000012171…
GO:BP	leukocyte migration	GO:0050900	FALSE	0.0118019	1.92805	399	2080	68	21128	ENSG00000145824,ENSG00000169429,ENSG00000123610,ENSG00000100311,ENSG00000111859,ENSG00000160712,ENSG00000106178,ENSG00000131669,ENSG00000092969,ENSG00000187210,ENSG00000136999,ENSG00000100292,ENSG00000106366,ENSG00000183049,ENSG00000126524,ENSG00000105894,ENSG00000087245,ENSG00000091409,ENSG00000120129,ENSG00000184588,ENSG00000182197,ENSG00000110492,ENSG00000129422,ENSG00000142185,ENSG00000108561…
GO:BP	regulation of leukocyte migration	GO:0002685	FALSE	0.0119109	1.92406	229	2080	45	21128	ENSG00000145824,ENSG00000169429,ENSG00000123610,ENSG00000111859,ENSG00000160712,ENSG00000106178,ENSG00000187210,ENSG00000136999,ENSG00000100292,ENSG00000106366,ENSG00000183049,ENSG00000105894,ENSG00000120129,ENSG00000110492,ENSG00000129422,ENSG00000108561,ENSG00000006210,ENSG00000259207,ENSG00000112175,ENSG00000150630,ENSG00000115008,ENSG00000128340,ENSG00000110944,ENSG00000134242,ENSG00000115009…
GO:BP	glomerular mesangium development	GO:0072109	FALSE	0.0122233	1.91281	16	2080	9	21128	ENSG00000100311,ENSG00000160712,ENSG00000166396,ENSG00000177464,ENSG00000120738,ENSG00000113721,ENSG00000259207,ENSG00000184937,ENSG00000174059
GO:BP	gland morphogenesis	GO:0022612	FALSE	0.0124462	1.90496	128	2080	30	21128	ENSG00000171243,ENSG00000115461,ENSG00000118503,ENSG00000111087,ENSG00000185920,ENSG00000198959,ENSG00000092969,ENSG00000113578,ENSG00000169083,ENSG00000172819,ENSG00000105894,ENSG00000087245,ENSG00000130702,ENSG00000110492,ENSG00000142627,ENSG00000109320,ENSG00000074047,ENSG00000204580,ENSG00000066468,ENSG00000119699,ENSG00000137573,ENSG00000117707,ENSG00000109321,ENSG00000072163,ENSG00000173531…
GO:BP	adrenal gland development	GO:0030325	FALSE	0.0128992	1.88944	28	2080	12	21128	ENSG00000085741,ENSG00000134853,ENSG00000185630,ENSG00000110492,ENSG00000137868,ENSG00000184937,ENSG00000171105,ENSG00000129757,ENSG00000120088,ENSG00000162552,ENSG00000169297,ENSG00000139352
GO:BP	secretion	GO:0046903	FALSE	0.0129587	1.88744	945	2080	135	21128	ENSG00000184845,ENSG00000108984,ENSG00000170498,ENSG00000166922,ENSG00000164674,ENSG00000102003,ENSG00000095752,ENSG00000176406,ENSG00000159399,ENSG00000157680,ENSG00000124766,ENSG00000157168,ENSG00000117016,ENSG00000109472,ENSG00000006283,ENSG00000240583,ENSG00000173227,ENSG00000092969,ENSG00000171132,ENSG00000160179,ENSG00000136999,ENSG00000100292,ENSG00000128564,ENSG00000124145,ENSG00000100321…
GO:BP	fat cell differentiation	GO:0045444	FALSE	0.0132598	1.87746	237	2080	46	21128	ENSG00000179148,ENSG00000137834,ENSG00000112769,ENSG00000134853,ENSG00000095752,ENSG00000071575,ENSG00000116741,ENSG00000175197,ENSG00000176171,ENSG00000134243,ENSG00000101255,ENSG00000196878,ENSG00000126368,ENSG00000137193,ENSG00000119711,ENSG00000173145,ENSG00000114315,ENSG00000151014,ENSG00000012779,ENSG00000109819,ENSG00000163874,ENSG00000073756,ENSG00000185338,ENSG00000102468,ENSG00000125124…
GO:BP	negative regulation of axon extension	GO:0030517	FALSE	0.0134876	1.87006	47	2080	16	21128	ENSG00000078018,ENSG00000162490,ENSG00000138623,ENSG00000092421,ENSG00000167680,ENSG00000170381,ENSG00000127870,ENSG00000012171,ENSG00000040608,ENSG00000143434,ENSG00000010319,ENSG00000112902,ENSG00000137261,ENSG00000196189,ENSG00000089820,ENSG00000039068
GO:BP	calcium-mediated signaling	GO:0019722	FALSE	0.0135746	1.86727	209	2080	42	21128	ENSG00000169429,ENSG00000144476,ENSG00000198626,ENSG00000012124,ENSG00000176170,ENSG00000157168,ENSG00000071282,ENSG00000138193,ENSG00000086730,ENSG00000100968,ENSG00000142185,ENSG00000058668,ENSG00000121753,ENSG00000117602,ENSG00000172348,ENSG00000065361,ENSG00000237693,ENSG00000179841,ENSG00000115009,ENSG00000183813,ENSG00000068024,ENSG00000078401,ENSG00000167100,ENSG00000183023,ENSG00000174600…
GO:BP	smooth muscle cell migration	GO:0014909	TRUE	0.0137194	1.86267	74	2080	21	21128	ENSG00000141052,ENSG00000115461,ENSG00000100311,ENSG00000122861,ENSG00000128512,ENSG00000175197,ENSG00000140416,ENSG00000136999,ENSG00000106366,ENSG00000123384,ENSG00000110492,ENSG00000113721,ENSG00000204580,ENSG00000259207,ENSG00000103034,ENSG00000119508,ENSG00000104415,ENSG00000068024,ENSG00000154734,ENSG00000102678,ENSG00000135744
GO:BP	regulation of tissue remodeling	GO:0034103	FALSE	0.0137194	1.86267	74	2080	21	21128	ENSG00000118503,ENSG00000136235,ENSG00000168056,ENSG00000110492,ENSG00000154229,ENSG00000072274,ENSG00000259207,ENSG00000110944,ENSG00000170989,ENSG00000225190,ENSG00000170909,ENSG00000113296,ENSG00000168918,ENSG00000164136,ENSG00000004799,ENSG00000089041,ENSG00000197046,ENSG00000136244,ENSG00000182578,ENSG00000113905,ENSG00000135744
GO:BP	regulation of protein-containing complex assembly	GO:0043254	FALSE	0.0144166	1.84114	409	2080	69	21128	ENSG00000196611,ENSG00000149968,ENSG00000104081,ENSG00000078018,ENSG00000168675,ENSG00000137834,ENSG00000106178,ENSG00000146122,ENSG00000157168,ENSG00000148180,ENSG00000146376,ENSG00000088756,ENSG00000136167,ENSG00000158164,ENSG00000109265,ENSG00000205542,ENSG00000109846,ENSG00000124225,ENSG00000165617,ENSG00000171132,ENSG00000067798,ENSG00000105976,ENSG00000178104,ENSG00000153094,ENSG00000126351…
GO:BP	reproductive system development	GO:0061458	FALSE	0.0150727	1.82181	311	2080	56	21128	ENSG00000141052,ENSG00000123610,ENSG00000134853,ENSG00000163661,ENSG00000111087,ENSG00000185920,ENSG00000205213,ENSG00000132386,ENSG00000092969,ENSG00000169083,ENSG00000128564,ENSG00000175899,ENSG00000172819,ENSG00000087245,ENSG00000153094,ENSG00000113721,ENSG00000116455,ENSG00000150990,ENSG00000074047,ENSG00000205336,ENSG00000112175,ENSG00000123342,ENSG00000137868,ENSG00000115008,ENSG00000174804…
GO:BP	kidney epithelium development	GO:0072073	FALSE	0.0159143	1.79821	149	2080	33	21128	ENSG00000085741,ENSG00000137834,ENSG00000185630,ENSG00000006016,ENSG00000185920,ENSG00000240583,ENSG00000205213,ENSG00000136997,ENSG00000113578,ENSG00000124145,ENSG00000172037,ENSG00000182197,ENSG00000130702,ENSG00000166341,ENSG00000179222,ENSG00000197256,ENSG00000114315,ENSG00000066468,ENSG00000184937,ENSG00000105696,ENSG00000174059,ENSG00000101665,ENSG00000115596,ENSG00000164619,ENSG00000147257…
GO:BP	ureteric bud morphogenesis	GO:0060675	FALSE	0.0159881	1.7962	69	2080	20	21128	ENSG00000085741,ENSG00000185630,ENSG00000185920,ENSG00000205213,ENSG00000136997,ENSG00000113578,ENSG00000130702,ENSG00000166341,ENSG00000179222,ENSG00000114315,ENSG00000184937,ENSG00000105696,ENSG00000115596,ENSG00000147257,ENSG00000125618,ENSG00000162849,ENSG00000162552,ENSG00000251493,ENSG00000128713,ENSG00000135744
GO:BP	anatomical structure maturation	GO:0071695	FALSE	0.0160405	1.79478	253	2080	48	21128	ENSG00000174469,ENSG00000124813,ENSG00000175197,ENSG00000092969,ENSG00000087245,ENSG00000182197,ENSG00000177706,ENSG00000166341,ENSG00000116455,ENSG00000164050,ENSG00000037474,ENSG00000114315,ENSG00000006210,ENSG00000169231,ENSG00000122707,ENSG00000170989,ENSG00000071242,ENSG00000169884,ENSG00000078401,ENSG00000127528,ENSG00000074660,ENSG00000214274,ENSG00000136378,ENSG00000124882,ENSG00000125730…
GO:BP	phosphorylation	GO:0016310	FALSE	0.0173411	1.76092	1872	2080	240	21128	ENSG00000162892,ENSG00000141052,ENSG00000085741,ENSG00000184845,ENSG00000108984,ENSG00000100311,ENSG00000185483,ENSG00000133083,ENSG00000168675,ENSG00000111859,ENSG00000188322,ENSG00000137834,ENSG00000160712,ENSG00000154928,ENSG00000134853,ENSG00000095752,ENSG00000118503,ENSG00000071575,ENSG00000159399,ENSG00000157680,ENSG00000138675,ENSG00000116741,ENSG00000006016,ENSG00000168404,ENSG00000176170…
GO:BP	regulation of animal organ morphogenesis	GO:2000027	FALSE	0.0173428	1.76088	130	2080	30	21128	ENSG00000085741,ENSG00000185483,ENSG00000076716,ENSG00000124813,ENSG00000205213,ENSG00000165617,ENSG00000113578,ENSG00000169083,ENSG00000143126,ENSG00000139174,ENSG00000179222,ENSG00000155760,ENSG00000189120,ENSG00000180340,ENSG00000105559,ENSG00000170927,ENSG00000184937,ENSG00000174059,ENSG00000137573,ENSG00000140807,ENSG00000078401,ENSG00000135299,ENSG00000147257,ENSG00000125618,ENSG00000162552…
GO:BP	regulation of transforming growth factor beta production	GO:0071634	FALSE	0.0180715	1.74301	38	2080	14	21128	ENSG00000085741,ENSG00000105855,ENSG00000166396,ENSG00000092969,ENSG00000049323,ENSG00000077942,ENSG00000006210,ENSG00000139329,ENSG00000073756,ENSG00000174059,ENSG00000091972,ENSG00000167711,ENSG00000143184,ENSG00000115221
GO:BP	actin-mediated cell contraction	GO:0070252	TRUE	0.0185095	1.7326	99	2080	25	21128	ENSG00000069431,ENSG00000198626,ENSG00000173801,ENSG00000148180,ENSG00000006283,ENSG00000140416,ENSG00000184588,ENSG00000049759,ENSG00000096696,ENSG00000165995,ENSG00000114854,ENSG00000101400,ENSG00000177098,ENSG00000149575,ENSG00000171385,ENSG00000055118,ENSG00000151067,ENSG00000101306,ENSG00000159251,ENSG00000118194,ENSG00000120457,ENSG00000144285,ENSG00000183230,ENSG00000197616,ENSG00000130037
GO:BP	artery morphogenesis	GO:0048844	FALSE	0.020328	1.69191	70	2080	20	21128	ENSG00000141052,ENSG00000085741,ENSG00000168542,ENSG00000124766,ENSG00000074181,ENSG00000092969,ENSG00000123384,ENSG00000110492,ENSG00000172638,ENSG00000113721,ENSG00000114315,ENSG00000106991,ENSG00000137868,ENSG00000163638,ENSG00000069122,ENSG00000101665,ENSG00000117707,ENSG00000078401,ENSG00000110195,ENSG00000151617
GO:BP	mesonephric tubule morphogenesis	GO:0072171	FALSE	0.020328	1.69191	70	2080	20	21128	ENSG00000085741,ENSG00000185630,ENSG00000185920,ENSG00000205213,ENSG00000136997,ENSG00000113578,ENSG00000130702,ENSG00000166341,ENSG00000179222,ENSG00000114315,ENSG00000184937,ENSG00000105696,ENSG00000115596,ENSG00000147257,ENSG00000125618,ENSG00000162849,ENSG00000162552,ENSG00000251493,ENSG00000128713,ENSG00000135744
GO:BP	biological process involved in interspecies interaction between organisms	GO:0044419	FALSE	0.0207344	1.68331	1724	2080	223	21128	ENSG00000162892,ENSG00000145824,ENSG00000169429,ENSG00000108984,ENSG00000069431,ENSG00000162711,ENSG00000133083,ENSG00000120217,ENSG00000185745,ENSG00000175592,ENSG00000137834,ENSG00000160712,ENSG00000106178,ENSG00000026751,ENSG00000163661,ENSG00000118503,ENSG00000105855,ENSG00000104856,ENSG00000125355,ENSG00000132274,ENSG00000168404,ENSG00000159403,ENSG00000023445,ENSG00000148180,ENSG00000143341…
GO:BP	neural crest cell migration	GO:0001755	FALSE	0.0207896	1.68215	59	2080	18	21128	ENSG00000138623,ENSG00000092421,ENSG00000167680,ENSG00000170381,ENSG00000130702,ENSG00000110880,ENSG00000012171,ENSG00000143434,ENSG00000010319,ENSG00000078401,ENSG00000112902,ENSG00000164093,ENSG00000110195,ENSG00000151617,ENSG00000171119,ENSG00000196189,ENSG00000118257,ENSG00000125850
GO:BP	developmental maturation	GO:0021700	FALSE	0.0211746	1.67418	307	2080	55	21128	ENSG00000174469,ENSG00000102003,ENSG00000099864,ENSG00000124813,ENSG00000175197,ENSG00000092969,ENSG00000162599,ENSG00000087245,ENSG00000182197,ENSG00000100968,ENSG00000177706,ENSG00000166341,ENSG00000116455,ENSG00000164050,ENSG00000037474,ENSG00000114315,ENSG00000006210,ENSG00000169231,ENSG00000122707,ENSG00000007516,ENSG00000170989,ENSG00000071242,ENSG00000169884,ENSG00000078401,ENSG00000127528…
GO:BP	chemical homeostasis	GO:0048878	FALSE	0.0213842	1.66991	1014	2080	142	21128	ENSG00000171864,ENSG00000184845,ENSG00000115461,ENSG00000149212,ENSG00000198626,ENSG00000023171,ENSG00000165046,ENSG00000159399,ENSG00000124766,ENSG00000089472,ENSG00000185920,ENSG00000240583,ENSG00000136997,ENSG00000198959,ENSG00000175197,ENSG00000132386,ENSG00000171132,ENSG00000160179,ENSG00000100292,ENSG00000050405,ENSG00000128564,ENSG00000154118,ENSG00000176171,ENSG00000113504,ENSG00000182197…
GO:BP	muscle cell differentiation	GO:0042692	FALSE	0.0217591	1.66236	383	2080	65	21128	ENSG00000141052,ENSG00000115461,ENSG00000100311,ENSG00000077522,ENSG00000117152,ENSG00000110693,ENSG00000123095,ENSG00000134853,ENSG00000116741,ENSG00000131018,ENSG00000157168,ENSG00000176697,ENSG00000128591,ENSG00000131669,ENSG00000114861,ENSG00000140416,ENSG00000135636,ENSG00000136999,ENSG00000134243,ENSG00000172037,ENSG00000164976,ENSG00000100968,ENSG00000048052,ENSG00000172638,ENSG00000110047…
GO:BP	metanephric glomerular mesangium development	GO:0072223	FALSE	0.0219226	1.65911	5	2080	5	21128	ENSG00000100311,ENSG00000120738,ENSG00000113721,ENSG00000184937,ENSG00000174059
GO:BP	kidney morphogenesis	GO:0060993	FALSE	0.022396	1.64983	100	2080	25	21128	ENSG00000085741,ENSG00000185630,ENSG00000124766,ENSG00000185920,ENSG00000205213,ENSG00000136997,ENSG00000113578,ENSG00000187210,ENSG00000130702,ENSG00000138759,ENSG00000166341,ENSG00000113721,ENSG00000179222,ENSG00000114315,ENSG00000184937,ENSG00000105696,ENSG00000115596,ENSG00000147257,ENSG00000125618,ENSG00000162849,ENSG00000162552,ENSG00000251493,ENSG00000128713,ENSG00000129654,ENSG00000135744
GO:BP	positive regulation of cell adhesion	GO:0045785	FALSE	0.0225774	1.64633	477	2080	77	21128	ENSG00000181449,ENSG00000100311,ENSG00000162711,ENSG00000120217,ENSG00000111859,ENSG00000164176,ENSG00000173801,ENSG00000124766,ENSG00000026508,ENSG00000198959,ENSG00000011422,ENSG00000092969,ENSG00000106123,ENSG00000187210,ENSG00000140416,ENSG00000198805,ENSG00000171132,ENSG00000142871,ENSG00000124145,ENSG00000172037,ENSG00000110492,ENSG00000168685,ENSG00000084636,ENSG00000154229,ENSG00000108947…
[truncated: 409 more rows]
[truncated: 52 more columns]

[truncated: 21 more sheets: ST10, ST11, ST12, ST13, ST14, ST15, ST16, ST17, ST18, ST19, ST20, ST21, ST22, ST23, ST24, ST25, ST26, ST27, ST28, ST29 …]
